# Supplementary material for: H2AX promotes replication fork degradation and chemosensitivity in BRCA-deficient tumours
Source: Nat Commun. 2024 May 24;15:4430. doi: 10.1038/s41467-024-48715-1 (PMC11126719; doi:10.1038/s41467-024-48715-1)
Supplement: Supplementary file 4 — Source Data [file 41467_2024_48715_MOESM4_ESM.xlsx]

## Sheet: Fig. 2a
Clonogenics
	replicate #1						replicate #2					replicate #3
	NT gRNA	H2afx gRNA1	H2afx gRNA2				NT gRNA	H2afx gRNA1	H2afx gRNA2				NT gRNA	H2afx gRNA1	H2afx gRNA2
DMSO	100	100	100			DMSO	100	100	100			DMSO	100	100	100
olaparib 100nM	5.77857	43.6717	36.2398			olaparib 100nM	8.69643	70.8724	63.6069			olaparib 100nM	9.40104	63.7508	80.7131
olaparib 150nM	2.93403	16.5956	15.0895			olaparib 150nM	2.82918	39.2272	24.5169			olaparib 150nM	4.70052	37.285	56.6678
AZD2461 200nM	19.215	63.4315	65.3067			AZD2461 200nM	5.06148	57.3946	43.1262			AZD2461 200nM	7.2502	60.3317	75.2283
AZD2461 250nM	11.2567	63.8706	65.5699			AZD2461 250nM	2.69189	50.1698	32.1551			AZD2461 250nM	4.66491	38.2735	46.8644
mean	NT gRNA	H2afx gRNA1	H2afx gRNA2
DMSO	100	100	100
olaparib 100nM	7.95868	59.4316	60.1866
olaparib 150nM	3.48791	31.0359	32.0914
AZD2461 200nM	10.5089	60.386	61.2204
AZD2461 250nM	6.2045	50.7713	48.1965
SD	NT gRNA	H2afx gRNA1	H2afx gRNA2
DMSO	0	0	0
olaparib 100nM	1.92062	14.1053	22.4331
olaparib 150nM	1.05146	12.5433	21.7995
AZD2461 200nM	7.61874	3.0188	16.4365
AZD2461 250nM	4.48517	12.8091	16.7472

## Sheet: Fig. 2d
Keplen-Meier curve
		days	NT gRNA vehicle	H2afx gRNA vehicle	NT gRNA olaparib	H2afx gRNA olaparib
		13	1
		6	1
		13	1
		9	1
		6		1
		7		1
		6		1
		9		1
		8
		8
		9
		17
		16
		7
		10
		10
		10
		14
		56			1
		53			1
		70			1
		85			1
		90			1
		45				1
		45				1
		49				1
		49				1
		50				1

## Sheet: Fig. 2e
Clonogenics
		replicate #1						replicate #2							replicate #3
		NT gRNA	H2afx gRNA1	H2afx gRNA1+H2ax WT	H2afx gRNA1+H2ax S139A			NT gRNA	H2afx gRNA1	H2afx gRNA1+H2ax WT	H2afx gRNA1+H2ax S139A				NT gRNA	H2afx gRNA1	H2afx gRNA1+H2ax WT	H2afx gRNA1+H2ax S139A
	DMSO	100	100	100	100		DMSO	100	100	100	100			DMSO	100	100	100	100
	olaparib 75nM	10.18	77.13	7.37	74.42		olaparib 75nM	6.64395	60.9444	8.53206	103.182			olaparib 75nM	24.2661	84.4947	38.6248	88.7287
	olaparib 150nM	7.32	65.98	5.42	62.76		olaparib 150nM	6.4736	38.3056	8.02862	89.9528			olaparib 150nM	9.17319	47.9386	18.8826	55.8254
	mean	NT gRNA	H2afx gRNA1	H2afx gRNA1+H2ax WT	H2afx gRNA1+H2ax S139A
	DMSO	100	100	100	100
	olaparib 75nM	13.6967	74.1897	18.1756	88.7768
	olaparib 150nM	7.6556	50.7414	10.7771	69.5127
	SD	NT gRNA	H2afx gRNA1	H2afx gRNA1+H2ax WT	H2afx gRNA1+H2ax S139A
	DMSO	0	0	0	0
	olaparib 75nM	9.32259	12.0473	17.719	14.3809
	olaparib 150nM	1.38073	14.0485	7.13975	18.038

## Sheet: Fig. 3a
53BP1 IRIF
	NT gRNA	H2afx gRNA					NT gRNA	H2afx gRNA
	22	9				median	12	0
	21	3
	21	2
	17	7
	18	9
	17	17
	17	2
	24	1
	19	1
	20	1
	16	2
	7	4
	15	2
	22	3
	8	5
	12	0
	13	1
	20	2
	17	1
	15	2
	16	1
	0	2
	9	1
	5	1
	30	1
	1	1
	14	1
	3	2
	16	1
	3	1
	4	0
	24	1
	1	0
	0	0
	2	0
	0	1
	1	1
	0	0
	20	1
	6	0
	8	0
	6	1
	1	0
	6	0
	4	1
	4	0
	9	1
	22	0
	12	1
	35	0
	16	2
	2	4
	7	0
	9	2
	1	1
	2	1
	5	6
	3	1
	4	2
	6	6
	9	1
	7	1
	3	0
	5	1
	18	0
	8	0
	6	1
	12	1
	10	1
	0	1
	7	0
	8	1
	2	1
	2	0
	1	0
	6	1
	21	0
	2	0
	1	0
	0	1
	15	0
	1	1
	3	0
	2	0
	0	0
	5	0
	2	0
	0	0
	3	0
	15	0
	12	0
	15	2
	16	1
	14	0
	2	1
	0	5
	2	8
	7	1
	11	0
	16	0
	2	1
	8	0
	1	0
	0	0
	3	1
	9	0
	11	0
	11	0
	2	0
	8	0
	12	0
	2	1
	9	1
	4	1
	12	0
	3	0
	2	0
	23	0
	24	0
	8	0
	13	0
	15	0
	1	0
	21	0
	4	0
	6	0
	27	0
	4	0
	12	0
	15	0
	14	0
	15	0
	3	0
	2	0
	6	0
	2	0
	4	0
	18	0
	5	0
	3	0
	2	0
	5	0
	5	0
	1	0
	9	0
	33	1
	1	0
	10	1
	10	0
	5	0
	14	4
	9	1
	5	0
	4	0
	1	0
	5	0
	7	0
	3	2
	3	5
	5	0
	34	0
	6	0
	7	0
	7	0
	24	0
	5	1
	11	0
	6	0
	9	3
	5	0
	5	0
	13	2
	4	0
	15	1
	8	0
	5	0
	6	0
	25	1
	5	0
	10	0
	14	1
	11	0
	17	0
	13	0
	0	0
	16	0
	11	0
	6	0
	19	0
	2	0
	15	1
	6	0
	0	2
	10	0
	13	0
	10	0
	13	1
	4	0
	1	0
	23	0
	21	0
	2	0
	20	0
	34	0
	10	0
	3	0
	1	0
	11	0
	11	1
	9	1
	19	1
	1	0
	13	2
	3	1
	35	0
	4	1
	6	1
	6	1
	8	3
	0	3
	1	0
	1	0
	3	7
	10	2
	5	1
	2	0
	4	1
	6	0
	10	1
	7	1
	1	0
	5	0
	0	0
	3	0
	2	2
	5	7
	13	1
	2	5
	1	0
	2	0
	4	0
	8	3
	9	2
	9	0
	17	1
	21	0
	5	0
	11	1
	10	0
	15	0
	2	0
	14	0
	14	0
	8	0
	14	0
	2	5
	0	11
	2	8
	7	5
	16	1
	15	4
	40	1
	18	18
	24	4
	13	0
	2	1
	9	1
	16	9
	9	7
	0	7
	17	0
	16	1
	13	0
	19	0
	10	0
	19	0
	8	3
	13	0
	12	1
	3	5
	19	0
	3	1
	25	1
	22	1
	13	1
	8	0
	11	0
	10	0
	29	1
	13	0
	3	0
	8	0
	10	0
	14	0
	4	0
	1	0
	12	0
	10	0
	13	0
	15	0
	14	0
	8	0
	9	0
	9	1
	13	1
	20	2
	18	0
	10	1
	29	0
	22	2
	11	0
	30	1
	29	1
	19	1
	16	0
	20	0
	25	0
	31	0
	18	0
	31	0
	26	1
	6	0
	22	1
	10	0
	19	1
	8	1
	8	0
	30	1
	12	0
	6	0
	12	1
	18	0
	6	0
	14	0
	1	0
	3	0
	7	0
	4	1
	10	2
	0	0
	4	0
	3	1
	3	0
	1	0
	0	2
	11	0
	1	4
	17	0
	2	0
	29	2
	15	0
	4	0
	15	1
	14	0
	14	0
	41	0
	3	5
	25	2
	6	1
	32	0
	4	0
	37	0
	9	0
	59	0
	48	0
	24	0
	11	0
	15	0
	31	0
	24	0
	4	0
	23	0
	36	0
	10	0
	4	0
	20	0
	11	0
	2	0
	16	0
	3	1
	1	1
	6	0
	31	1
	42	0
	31	0
	23	0
	42	0
	38	0
	56	0
	40	0
	48	0
	27	0
	48	0
	48	0
	34	1
	40	0
	24	2
	30	0
	9	0
	32	3
	31	0
	35	0
	38	4
	44	4
	80	1
	2	0
	19	0
	10	0
	4	0
	43	0
	38	0
	27	1
	21	1
	11	0
	18	0
	43	0
	28	0
	44	0
	27	1
	11	0
	21	0
	23	0
	20	1
	12	0
	15	0
	67	1
	33	0
	33	0
	36	1
	25	0
	44	0
	32	0
	16	0
	14	0
	77	0
	15	0
	17	0
	11	0
	65	0
	13	0
	37	0
	16	1
	18	0
	24	0
	8	0
	8	0
	18	0
	9	0
	33	0
	19	0
	10	0
	5	0
	1	0
	21	0
	7	0
	7	0
	2	0
	9	0
	3	0
	5	0
	30	0
	17	0
	7	0
	2	0
	18	0
	0	0
	39	0
	13	0
	14	1
	12	0
	31	0
	15	31
	25	1
	24	20
	12	28
	8	23
	34	17
	24	47
	16	25
	22	71
	22	3
	26	59
	17	27
	16	45
	12	38
	19	26
	12	33
	50	50
	5	19
	7	14
	32	7
	3	21
	40	30
	5	3
	42	10
	18	26
	13	21
	5	17
	25	9
	8	13
	12	8
	14	2
	18	0
	25	1
	30	11
	16	35
	10	2
	57	19
	21	15
	6	13
	10	71
	19	12
	8	14
	16	5
	18	1
	20	14
	30	8
	14	8
	15	61
	43	19
	15	15
	1	20
	2	11
	27	29
	7	12
	37	17
	37	7
	29	26
	20	18
	60	11
	40	5
	40	20
	12	10
	40	0
	22	7
	29	3
	20	17
	44	2
	22	6
	13	6
	41	13
	1	5
	42	11
	14	14
	10	1
	21	22
	42	0
	14	1
	21	0
	7	0
	4	1
	1	2
	21	4
	12	4
	4	1
	9	7
	13	8
	11	0
	2	1
	8	1
	7	1
	13	0
	7	17
	6	5
	8	0
	8	3
	3	0
	5	13
	2	18
	2	21
	38	9
	30	19
	27	31
	37	6
	8	22
	16	16
	33	25
	18	21
	15	18
	7	27
	18	9
	16	1
	14	8
	19	17
	3	20
	11	17
	5	27
	14	15
	4	18
	5	7
	41	2
	37	15
	15	30
	9	3
	10	19
	34	22
	37	21
	26	17
	13	0
	32	14

## Sheet: Fig. 3b
RAD51 IRIF
	replicate #1						replicate #2							replicate #3
	NT gRNA	H2afx gRNA	Trp53bp1 gRNA				NT gRNA	H2afx gRNA	Trp53bp1 gRNA					NT gRNA	H2afx gRNA	Trp53bp1 gRNA
mock	0	0	3.786			mock	0	0	0.972				mock	0	0
IR (10Gy)	0.6	0.6	24.682			IR (10Gy)	2.61	0	23.06				IR (10Gy)	0	0
mean	NT gRNA	H2afx gRNA	Trp53bp1 gRNA
mock	0	0	2.379
IR (10Gy)	1.07	0.2	23.871
SD	NT gRNA	H2afx gRNA	Trp53bp1 gRNA
mock	0	0	1.9898
IR (10Gy)	1.367	0.34641	1.14693

## Sheet: Fig. 3c
Ratios IdU/CldU
	NT gRNA no HU	H2afx gRNA no HU	NT gRNA HU	H2afx gRNA HU			NT gRNA no HU	H2afx gRNA no HU	NT gRNA HU	H2afx gRNA HU
	0.871345	1.18461	0.681416	0.649485		median	0.953982	1.03488	0.594937	0.911765
	0.79845	1.44776	0.913793	0.833333
	1.06122	1.14118	0.413043	0.473684
	1.06542	1.09333	1.11539	1.08929
	1.30645	1.0155	0.480769	1.31818
	0.53125	1.04598	0.514706	0.734177
	1.33333	1.16901	0.585366	0.858586
	1.01418	1.25843	1.07778	0.676471
	1.18301	1.29487	0.840909	1.3625
	0.668367	0.912281	0.525253	1.33898
	1.01786	1.17647	0.91	0.811321
	0.927419	1.3875	0.866667	1.31507
	0.632184	1.30864	0.776316	1.26087
	0.72043	1.32877	0.92	0.985294
	0.723077	0.851852	0.837209	1.21782
	1.22414	1.1746	0.7125	0.911765
	1.07547	1.21111	0.588235	0.616667
	1.19298	0.895706	0.433628	0.782051
	1.0625	1.18382	0.387097	0.530303
	1.35897	0.948276	0.44186	0.86
	0.870968	1.19048	0.470588	1.67273
	1.59722	1.2439	0.99	0.944444
	0.886792	0.90099	0.74026	0.458824
	1.21739	1.14655	1.41429	0.55
	0.918182	1.0597	0.252174	0.941176
	1.08929	1.10989	1.24615	0.545455
	1.07317	1.41429	0.698276	0.958333
	0.913793	1.18478	0.540984	0.693333
	1.16822	0.882022	0.802469	0.529412
	1.1453	1.49315	0.533333	0.464286
	1.18841	1.12381	0.494624	1.47273
	1.125	0.828571	0.461538	1
	0.6	1.13514	0.964286	1
	0.520325	1.13084	0.479339	1.22368
	0.765306	1	0.294872	1.06542
	0.816327	1.52055	0.782178	2.27778
	0.87234	1.38272	1	0.833333
	1.1519	1.24051	1.07339	0.638298
	0.819672	1.25974	0.561644	0.711538
	1.02885	0.953704	0.956522	0.925373
	0.59596	1.03774	0.709091	0.944444
	1.41667	1.02222	0.738095	1.01575
	0.887324	1.3038	0.48913	0.906667
	1.01064	1.21591	1.11594	0.716418
	1.33333	1.5	0.553719	1.2037
	1.06667	1.18391	1.19512	0.692308
	0.896104	1.1831	0.809524	0.934783
	0.678832	0.990476	0.458333	0.970588
	0.396552	0.707547	1.11539	0.938053
	0.491803	0.954545	0.3625	0.961039
	0.947917	1.06579	0.850575	1.10588
	1.03947	1.09278	0.525641	0.96
	0.516129	0.802817	0.758242	0.888889
	0.5	1.18518	0.443299	1.05797
	0.560976	1.22727	0.851852	0.757813
	1.11765	1.05618	0.474576	0.609756
	0.644737	1.08824	0.654545	0.690909
	0.91358	1.09412	0.671875	0.961538
	1.11905	0.585366	0.847458	1.25758
	0.814433	1.04	0.468085	0.96
	0.982301	1.02941	0.8	0.740741
	1.29851	0.960784	0.447761	0.946154
	0.988764	0.481481	0.671429	0.805755
	1.33846	1.04054	0.892157	0.794872
	0.740741	1.06061	0.52	1.08861
	1.10294	1.02857	0.597222	1.08911
	1.05172	1.125	0.884956	1.03968
	0.95082	0.953125	0.756098	0.649485
	0.844156	0.683673	0.453608	0.753846
	0.981651	1.74627	0.528571	0.635294
	1.15714	0.828571	0.909091	0.767677
	0.822034	0.794258	0.730159	1
	1.11333	1.2125	0.18	0.597701
	0.716667	1.23171	0.621212	1.01124
	0.971831	1.03261	0.494253	0.840426
	0.62963	1.08955	0.738462	1.06593
	1.26866	0.938272	0.311111	0.810345
	1.26	0.711538	0.671053	0.829787
	1.02941	0.728395	0.565217	1.30864
	0.987342	1.08974	0.671875	1
	0.666667	0.794118	0.483333	0.932432
	0.957143	1.03448	0.363636	0.623377
	0.745763	1.07042	0.62069	1
	1.26786	1.05128	0.521127	0.846847
	1.02174	1	0.291139	0.638554
	1.07576	1.13514	0.412698	1.34247
	0.792453	0.653061	1.02857	0.715789
	0.784615	1.47826	0.61165	1.07527
	1.10714	1.04412	0.631579	0.672727
	0.916667	0.934066	0.634615	1.48148
	0.589041	1.47222	0.788732	0.961538
	0.796875	1.09375	0.529412	1.94444
	1.08511	1.21538	0.40625	0.928571
	0.90625	1.18182	0.301887	0.816327
	0.857143	0.859155	1.11667	0.632353
	0.755556	0.716667	0.172414	0.703297
	0.975	1.25926	0.408602	0.769231
	1.07595	0.716814	0.529412	0.575342
	0.867647	0.934783	0.2	0.931034
	1.10204	0.984127	0.614035	0.88764
	0.743243	0.603175	0.545455	1.11651
	0.957143	0.705882	0.375	0.631579
	1.09091	1.39286	0.413793	0.952381
	0.807692	0.966102	0.585366	1.15942
	1.04412	0.857143	0.5	1.33803
	0.825397	0.916667	0.565789	1.12766
	1.0678	1.54386	0.193548	1.24242
	0.645161	0.986667	0.864865	0.963415
	1.08621	1.1125	0.375	1.07143
	0.835616	1.03488	0.565217	0.933962
	0.920635	1.0137	0.449438	0.8125
	0.938462	0.883721	0.768421	1.11628
	0.644737	0.924731	0.605263	2.11364
	0.918033	0.867647	0.561644	0.571429
	0.738462	0.9	0.5	0.493671
	1.01449	1.11111	0.731343	0.950495
	0.936508	0.989011	0.5625	1.35714
	0.684932	1.01282	0.4	0.818182
	0.753846	0.883117	0.677083	0.706897
	1.0625	1.04706	0.293333	1.29487
	0.95	1.13044	0.72093	1
	0.930233	1.13636	0.457143	1.05747
	0.766234	1.20513	1.04546	1.04819
	1.4902	0.939655	0.262295	0.847458
	0.902778	0.691489	0.343284	0.714286
	0.888889	0.887324	0.66129	0.753425
	0.897959	0.261538	0.458333	1.29114
	0.858974	0.663462	0.3125	0.652174
	1.15385	0.966667	0.643836	0.979592
	1.25862	0.77027	0.390244	0.894737
	1.14754	1.03704	0.507463	1.15306
	0.61039	0.915789	0.645161	0.971014
	1.21667	0.8	0.716049	0.270588
	1.23864	1.12281	0.628571	1.55405
	0.780822	1.69444	0.492754	0.702381
	1.16216	0.74026	0.532258	0.898876
	1.04167	1.2963	0.711538	0.714286
	1.05882	1.21667	0.351852	0.848485
	1.05479	1.01923	0.452381	1.11111
	0.733333	1.22414	0.623188	0.811881
	0.950617	1.09091	0.162162	0.84
	0.692857	1	0.54878	0.857143
	0.698795	1.23611	0.880952	1.05747
	1.16667	1.09859	0.32	1.01235
	1.4697	0.6	0.607595	0.736842
	0.608696	0.732394	0.594937	1.0137
	0.458333	1.04598	0.171429	0.733871
	1.04054	0.79562	0.481481	1.125
	0.704545	1.04054	0.338983	1.05376
	0.659341	1.34426	0.511111	0.815534
	0.692308	1.01282	0.322034	1.14286
	0.742424	0.805825	0.457627	0.85567
	0.968085	1.48387	0.625	0.855072
	1.28	0.797101	0.666667	0.669643
	1.14545	0.762887	0.468354	0.964286
	0.74026	0.468531	0.583333	1.33333
	1.1	1.04762	0.380952	0.819444
	0.857143	0.915789	0.333333	1.16216
	1.89744	0.964706	0.344828	1.25
	0.902439	0.826087	0.593407	1.09231
	1	0.722772	0.316667	0.862745
	0.916667	0.918367	0.4	0.904762
	1.01681	1.2549	0.340426	0.857143
	1.05051	1.48276	0.43662	0.753846
	0.934783	1.17308	0.597403	1.075
	0.761364	1.11364	0.706897	1.74359
	1.01818	0.747899	0.369565	0.8
	1.50649	0.887755	0.338983	0.442623
	1.17105	0.984615	0.298507	1.06452
	0.769231	0.608247	0.237288	0.722222
	0.977011	1.28125	0.75	0.907692
	1	0.338346	0.428571	1.05
	0.944444	0.672414	0.740506	1.25532
	0.728972	0.969697	0.551724	0.877551
	0.85	1.31579	0.813559	1.28947
	1.21311	1	1.03333	0.617647
	1.41538	1.23809	0.636364	0.875
	1.375	1.5098	0.317073	0.62069
	0.789474	0.27027	1.01163	0.87037
	0.772727	0.947368	0.349398	1.22917
	0.933333	1.28571	0.580645	1.14035
	0.872727	1.48333	1.02885	1.19298
	0.715909	0.887097	0.527273	0.797619
	1.03809	1.08943	0.231579	0.743902
	0.580645	1.21569	0.686567	0.973684
	1.13095	1.16326	0.673077	0.955882
	1.12048	1.02222	0.831858	1.07407
	1.32857	1.06667	1.19101	1.05102
	1.17822	0.918605	0.745902	0.957143
	1.00893	0.370787	0.260417	1.06452
	0.989474	1.22034	0.526316	1.13115
	0.842593	0.72549	1.0396	0.446602
	1.13979	0.8	0.265957	0.864865
	0.94186	0.756757	0.848485	0.794118
	0.873418	0.62	0.673077	1.33333
	1.00935	1.11905	0.894737	0.826087
	1.02151	0.827586	0.977528	1.21429
	1.24731	2.125	0.310345	1.28985
	0.877551	0.54386	1.05814	0.828571
	0.851064	1.47368	0.336066	1.08571
	1.19048	1.21053	0.517857	0.487805
	0.88785	0.690909	0.712871	0.984615
	1.38983	0.870588	0.872727	1.15254
	0.927711	0.873786	0.642857	0.971831
	1.18033	0.925	0.788732	0.382353
	0.902439	1.15517	0.333333	0.830189
	1.08772	1.14865	0.90099	0.704918
	1.09412	0.952381	0.864078	0.644068
	0.977528	0.924731	0.752066	0.707692
	0.936709	1.22472	0.34375	1.26191
	0.880952	1.5493	0.347826	0.9375
	1.08772	0.970588	0.583333	0.387387
	0.855072	0.784314	1.21505	0.746032
	1.40698	0.875	0.2	0.833333
	0.869565	0.989362	1.03125	1.09091
	1.09574	1.16049	0.954955	1.15789
	1.03846	1.12281	1.21212	1.97222
	0.979167	1.05128	0.822222	0.55814
	0.698113	0.576923	1.26191	0.640777
	0.872093	1.46809	1.14925	1.27586
	0.897959	0.65	0.872881	0.865385
	1.7963	0.864078	0.710526	0.786408
	0.68	0.977778	0.633333	0.83908
	1.0566		0.963415	0.584158
	1.03704		1.01739	1.2
	0.733333		1.35484	0.890625
	0.992647		0.816514	0.648649
	0.863636		0.556701	0.611765
	0.973684		1.42169	0.649123
	0.833333			0.5625
				1
				0.907692
				1.01613
				1.17391
				0.893617

## Sheet: Fig. 3d
Ratios IdU/CldU
	NT gRNA	H2afx gRNA1	H2afx gRNA1+H2ax WT	H2afx gRNA1+H2ax S139A			NT gRNA	H2afx gRNA1	H2afx gRNA1+H2ax WT	H2afx gRNA1+H2ax S139A
	0.605189	1.33381	0.829222	1.14161		median	0.693329	1.01966	0.713319	1.11431
	0.887031	1.09521	0.962536	1.31814
	0.761964	0.879335	1.14336	1.08246
	1.00245	1.11538	0.315689	0.652186
	0.703875	1.17811	1.32309	0.841573
	0.352397	1.14184	0.659053	1.3117
	0.880184	1.31684	0.575353	1.13762
	1.57144	1.39131	0.588373	1.23058
	0.154268	0.349382	0.412646	1.24044
	0.199568	1.09998	0.365132	0.923429
	1.54608	1.23021	0.586213	1.05232
	1.1509	0.646781	0.301926	0.487395
	0.454865	1.1012	1.47876	1.24226
	1.32494	0.906376	1.07682	1.2598
	0.344807	1.02236	0.438927	1.2146
	0.527224	1.33898	0.938501	1.09961
	0.922604	1.24968	0.820475	1.16654
	0.675805	1.10455	0.633913	1.29993
	1.40585	0.907132	0.994016	1.24829
	0.900663	1.14368	1.40179	0.919525
	0.804124	1.28088	0.502884	0.92339
	1.28212	1.05876	0.634643	1.72742
	0.912644	1.0644	0.136738	1.20654
	0.274344	1.0128	0.310386	1.28775
	0.703338	1.36419	0.851898	0.694169
	0.951315	1.26455	0.913473	0.945739
	0.983113	0.768652	1.15656	1.15852
	1.09203	1.22693	1.5222	1.02067
	0.271793	1.06849	0.751461	0.857522
	0.827886	1.03848	0.810546	1.22406
	0.30391	1.11503	0.330802	1.50916
	0.474096	1.00161	0.934875	1.03428
	0.788334	0.965537	0.144996	0.901816
	0.892331	1.36666	1.09088	1.06411
	0.908218	1.23723	0.30224	0.987017
	0.719738	0.685268	0.356566	1.17646
	0.895617	0.913629	1.0097	0.958481
	0.71674	1.36492	1.11754	0.363965
	0.764078	1.10466	0.883195	1.03112
	0.574042	0.641254	0.973676	1.31934
	0.777978	1.32604	0.805999	1.12104
	0.752513	1.08991	1.28435	1.17571
	0.80511	1.15481	0.219565	1.08572
	0.906692	1.01016	0.569442	1.02354
	0.9467	1.81372	0.750489	1.34889
	0.602146	1.4508	0.603389	1.32989
	0.898366	1.08932	0.0986405	1.07444
	0.926794	1.20657	1.1384	0.964505
	0.702524	1.19264	0.3666	1.15558
	1.19787	1.09057	0.438079	0.989428
	1.09776	1.18904	0.203349	1.18356
	0.760358	1.8054	0.696972	1.06353
	1.13437	1.19129	0.815964	1.21104
	1.23813	0.750782	0.910889	1.25149
	0.343125	1.07359	0.850147	1.26085
	0.968246	1.29678	0.510315	1.00701
	0.901766	0.882891	0.750077	1.24701
	0.879563	0.47004	0.806957	1.06152
	0.869668	0.999813	1.59247	1.25866
	0.743431	1.23323	0.47302	1.02152
	0.5026	1.14641	1.35999	0.684505
	0.688605	1.43601	0.675828	1.11956
	0.53297	0.768798	1.1379	1.0809
	0.666016	1.64655	1.30758	1.14453
	0.860982	0.788052	0.839219	1.24634
	0.478103	0.923799	0.754088	0.69864
	0.439337	0.845298	0.267681	1.1758
	0.40366	1.36179	0.943356	0.937633
	0.540123	0.986788	0.546953	1.10273
	0.761884	1.02185	0.488693	1.28016
	0.598136	0.512663	0.979156	0.85929
	0.811226	1.07624	0.581288	0.887719
	0.6518	1.00734	0.915593	1.16144
	0.96566	0.985041	0.863598	1.09378
	0.508411	0.948946	0.395871	1.29909
	0.583911	0.977483	0.577528	1.86202
	0.621079	1.06843	1.51596	0.641775
	0.949931	0.979058	0.980752	1.31425
	0.693329	0.892454	1.47902	1.08537
	1.05143	1.15033	0.482931	1.40259
	0.651785	0.937391	1.62095	0.729327
	0.869529	0.987994	0.639176	1.11664
	0.378356	0.826259	0.786934	1.09734
	1.1655	1.01755	0.929436	1.07096
	1.17163	1.25008	0.684148	0.8825
	0.650652	0.879532	0.72681	0.77121
	0.763844	1.02438	0.198932	1.19635
	0.242695	0.960286	0.609278	0.938937
	0.507531	1.10327	0.778445	1.19239
	0.490018	0.583352	0.94451	0.883255
	0.420372	0.701694	0.244409	1.32589
	0.817784	0.994263	0.143725	0.841636
	0.773128	1.26916	1.05027	0.332961
	0.728003	1.37787	1.10313	1.01375
	0.385928	0.641112	1.00893	0.978097
	0.576858	1.0105	0.72922	1.15236
	0.833806	1.41547	0.765344	0.876514
	1.2008	1.25454	1.0013	0.518214
	0.956712	0.968554	0.524783	1.42426
	0.839839	0.957073	1.04954	0.690792
	1.10169	1.30205	1.09214	1.13221
	0.462572	0.874183	1.31874	1.10132
	0.488075	1.19706	0.506276	0.871397
	0.745966	0.713807	0.679999	1.54048
	0.201777	1.01037	0.968438	0.574514
	1.52523	1.05374	0.133659	0.348155
	0.358595	0.94277	0.768566	1.04096
	0.209907	1.24654	0.612972	2.12065
	0.478647	0.960177	0.430142	0.893786
	1.15632	0.929853	0.87009	1.28036
	0.702234	1.13624	0.166882	1.64241
	0.864598	1.117	0.131953	0.783096
	0.95552	1.09487	0.637044	1.21207
	0.515168	1.34528	0.316163	1.33321
	0.48635	1.09893	0.884168	0.666942
	0.512111	0.840271	1.48212	1.02145
	1.12115	1.36565	1.08252	1.07483
	0.423534	1.01976	1.18839	1.48314
	0.792081	1.10216	1.17962	0.953635
	0.652211	0.786514	1.31705	0.892326
	0.882328	1.08798	0.750792	1.04066
	1.04941	1.01118	0.678105	1.00409
	0.6223	1.05006	1.06801	1.16134
	0.716622	0.648263	0.134036	1.40937
	1.15812	0.965443	0.492487	1.20304
	0.4884	1.18615	0.742745	1.49378
	0.494175	0.975457	0.642751	1.25682
	0.371186	2.01251	0.76471	1.04564
	0.703711	0.787443	0.584639	1.16513
	0.851142	1.14881	1.35597	1.2735
	0.230468	0.949615	0.13236	1.20872
	0.334104	1.03675	0.83779	0.721536
	0.466833	0.918686	0.491962	0.748193
	0.690307	1.465	0.227544	1.12195
	0.927312	0.977779	0.486326	1.33879
	0.242479	1.24855	0.465792	1.16446
	0.148219	0.683632	0.682141	1.13914
	0.439203	0.861784	0.370251	1.02142
	0.601952	0.551617	0.573316	0.929017
	0.800335	1.09027	0.45778	1.17214
	0.722054	0.873766	0.306479	0.836347
	0.943984	0.85603	0.259243	0.650006
	0.70901	1.07848	0.881976	0.979445
	0.562002	1.06219	0.685133	0.791119
	0.439539	0.943816	0.310023	1.33845
	0.800611	1.08011	0.864584	0.920864
	0.288932	1.02216	0.554378	1.33539
	0.380142	0.729721	0.167466	0.688417
	0.34355	0.895914	0.334093	1.15201
	0.293982	1.00308	0.900464	1.12407
	0.931111	1.54547	0.803996	1.1183
	0.257365	1.27732	0.475189	0.921702
	0.79986	1.24783	0.667568	1.00405
	0.520077	0.970076	0.254671	1.11217
	0.57856	1.08189	0.327498	1.00957
	0.762741	0.778938	0.390866	0.867672
	0.779189	0.833189	1.20144	1.27096
	0.497125	1.31753	0.629413	1.25725
	0.567618	0.851828	0.503342	0.897567
	0.901422	1.182	0.343095	1.22448
	0.666052	1.09693	0.671908	1.30363
	0.359583	0.938326	0.794001	0.896302
	1.07056	1.10971	0.524145	1.13095
	0.687152	0.926819	0.940494	0.898436
	0.332382	1.01956	0.691235	1.14108
	0.411229	1.12295	0.387177	1.1199
	0.156606	0.958952	0.552962	1.33942
	0.313309	0.990463	1.01477	1.20206
	0.974545	1.0221	0.928636	0.81942
	0.645392	0.397331	0.499164	0.94383
	0.755042	0.601699	0.40016	1.27611
	0.552256	0.559736	1.04455	1.05702
	0.577404	0.629399	0.716085	1.26879
	1.03692	0.843549	1.14418	1.16808
	0.590314	1.04347	0.838877	1.39833
	0.610207	1.09142	0.434267	0.792259
	0.581313	0.987606	0.763134	1.3809
	0.43988	1.00425	0.831543	1.25468
	0.564024	1.0577	1.07038	1.21686
	0.475205	0.891273	0.935917	1.14935
	0.356893	0.653081	1.18427	1.11774
	0.937011	0.854135	1.07249	1.11646
	0.711775	0.7952	0.469539	1.24028
	1.12676	0.950601	0.779552	0.727122
	0.766176	1.12646	0.730799	0.877196
	0.616264	1.17493	0.25641	1.24702
	0.220947	0.981652	0.71307	0.887415
	0.908028	0.658527	1.13386	1.12983
	0.256223	1.0675	0.841616	1.25743
	0.613266	0.770424	0.832437	1.36008
	0.826991	0.684796	0.708013	1.33957
	0.84856	1.03511	0.786087	1.024
	0.757447	1.18523	0.410651	1.24048
	0.291317	1.28812	0.708342	1.10489
	0.831451	0.749271	0.989386	0.987622
	0.411854	0.907275	0.640036	1.10626
	0.307897	0.830223	0.501079	1.21498
	0.651652	0.891849	0.467843	1.4503
	0.711012	0.935399	1.10443	0.862503
	0.789409	0.789386	0.741683	1.13183
	0.252454	1.11405	0.682801	0.833176
	0.517581	0.869082	0.655886	0.925386
	0.411126	1.33481	0.659691	0.968994
	0.461262	0.903468	0.693707	0.918789
	0.515991	0.99134	1.2922	1.01524
	0.457712	1.07857	0.9486	1.49294
	0.394317	1.19071	0.305663	1.18064
	0.601368	1.01951	0.275401	1.06268
	0.577112	0.834413	0.489819	1.20643
	0.494657	1.11513	1.13226	1.01106
	0.613476	0.8717	0.935989	1.13505
	0.902823	1.21393	0.285929	1.12655
	0.241233	0.893344	0.713319	0.886956
	0.673695	0.968452	0.757205	0.785246
	0.604412	0.996352	0.97537	0.680822
	0.352877	1.16572	0.637554	0.592931
	0.779009	0.698304	0.731105	1.19871
	1.0508	0.498401	0.742271	1.42934
	1.06337	1.17236	0.663974
	0.302475	0.507355	0.557991
	0.847769		0.49961
	0.728961		0.484601
	0.870068		0.404173
	0.830806		1.03225
	0.836635		0.766124
	0.661077
	1.18482

## Sheet: Fig. 3e
Reversed forks
	replicate #1				replicate #2				replicate #3
	NT gRNA	H2afx gRNA			NT gRNA	H2afx gRNA			NT gRNA	H2afx gRNA
no HU	14	7		no HU	11	14		no HU	12	17
HU	14	25		HU	16	24		HU	15	30
mean	NT gRNA	H2afx gRNA
no HU	12.3333	12.6667
HU	15	26.3333
SD	NT gRNA	H2afx gRNA
no HU	1.52753	5.1316
HU	1	3.21455

## Sheet: Fig. 3g
Ratios IdU/CldU
	KB2P3.4						KB1P-G3
	NT gRNA	NT gRNA LP	NT gRNA SP	H2afx gRNA	H2afx gRNA LP	H2afx gRNA SP	NT gRNA	NT gRNA LP	NT gRNA SP	H2afx gRNA	H2afx gRNA LP	H2afx gRNA SP				KB2P3.4						KB1P-G3
	0.79622	0.73888	0.836248	1.14098	0.943387	0.313212	0.805414	0.76773	0.390788	0.792533	0.297834	0.879431				NT gRNA	NT gRNA LP	NT gRNA SP	H2afx gRNA	H2afx gRNA LP	H2afx gRNA SP	NT gRNA	NT gRNA LP	NT gRNA SP	H2afx gRNA	H2afx gRNA LP	H2afx gRNA SP
	0.928715	0.843729	0.715699	1.17493	1.20457	1.05578	0.435426	0.519295	0.42585	0.714126	0.669024	0.656291			median	0.646687	0.65123	0.676797	0.937579	0.849576	0.668102	0.54181	0.56837	0.501883	0.736388	0.75453	0.493826
	0.669132	0.453558	1.05091	1.20535	0.952882	0.49838	0.5978	0.57022	0.569511	0.85148	0.895646	1.10912
	0.33848	0.929232	1.02124	1.20276	0.618328	0.762928	0.187041	0.586834	0.611921	1.09641	1.1197	0.889965
	0.187307	0.634731	0.823347	1.17979	0.882145	0.4064	0.691906	0.672074	0.628891	0.876473	0.891892	0.570155
	0.564184	0.661346	0.678568	1.21306	1.14206	0.553929	0.646307	0.251714	0.269379	0.768229	0.687595	0.919774
	1.06131	0.644268	1.16512	1.07775	1.04534	1.2245	0.73927	0.922813	0.232598	1.28259	0.495303	0.623922
	0.73812	1.1901	0.50738	1.06481	1.18687	0.890129	0.684852	0.641652	0.315567	1.12771	0.893831	0.408306
	0.205142	1.12916	0.739579	1.18679	0.751754	0.123314	0.648342	0.2504	0.504647	0.763773	0.963207	0.334445
	0.377759	0.572225	1.12731	1.11989	0.857978	0.761063	0.486868	0.711141	0.538462	0.575204	0.830563	0.861041
	0.79213	0.850688	0.318361	1.28177	0.367017	0.209812	0.740668	0.662775	0.786947	0.604052	0.604717	0.335625
	0.856167	0.954185	0.908383	1.36004	0.94051	1.02493	0.648064	0.492612	0.651926	1.39071	0.727865	0.47918
	0.398729	0.641899	0.946841	1.24871	0.872909	0.961554	0.541085	0.414445	0.404422	0.828475	1.04508	0.53662
	0.691952	0.398616	0.702763	1.44693	1.41077	1.389	0.629762	0.564203	0.51375	0.583943	1.01398	0.744803
	0.69725	0.824106	0.508979	1.06316	0.947988	0.383358	0.834805	0.616393	0.195847	0.649115	1.09359	0.782087
	0.336617	0.67305	1.13831	1.46805	0.953719	0.816129	0.147043	0.773888	0.301153	0.588116	0.763427	1.04533
	0.708991	0.385079	0.649596	0.807081	1.08324	0.771008	0.652255	1.13976	0.492841	0.593636	1.1906	0.376397
	1.14812	0.644092	1.11234	0.885569	1.09173	0.789462	1.34944	0.479201	0.439194	1.1453	0.885752	0.281851
	0.606945	0.684773	0.497656	1.28017	0.801845	0.76	0.486358	0.88253	0.70854	1.05563	0.713548	0.366876
	0.373382	0.929581	1.03822	0.719635	0.803974	0.416414	0.454838	0.321818	0.724193	1.5952	0.907836	0.650334
	0.787928	0.336425	0.670798	0.970975	1.21884	0.429119	0.230607	0.503905	0.797941	0.788115	0.831903	0.49806
	0.459207	0.426763	0.826087	1.27774	0.865879	0.626535	0.375341	0.587945	0.529366	0.736388	0.757145	0.694413
	0.768258	0.69578	0.729285	1.09494	0.834085	0.806847	0.757081	1.15471	0.434713	0.947699	1.27281	0.647038
	1.01962	0.578832	0.941419	0.733254	1.03922	0.887109	0.548166	0.267039	0.509146	0.793144	0.822133	0.674413
	0.661693	1.17029	0.443907	0.852463	0.859338	0.449023	0.327871	0.625675	0.499079	0.734658	0.855486	0.553904
	0.903282	0.910565	0.564608	0.967268	0.936668	0.816322	0.839815	0.171227	0.34569	0.855286	1.0364	0.51164
	0.5048	1.41699	1.23124	1.14828	1.04888	1.22537	1.01816	0.272271	0.631381	0.999236	0.936711	0.422707
	0.530323	0.980416	0.922074	1.11985	0.918506	0.713134	0.959609	0.705363	0.268235	0.749084	1.10927	0.335005
	0.672599	0.781738	0.611771	1.07902	0.885205	0.336973	0.834323	0.878889	0.437288	1.07294	0.864101	0.448457
	0.577823	0.937811	0.702556	0.97911	0.921777	0.563855	0.731567	0.776992	0.296302	1.18391	0.942832	0.534403
	0.687921	0.881858	0.415104	0.500061	0.923244	0.826526	0.752056	1.20642	0.682599	1.31908	0.509012	1.20934
	0.790692	1.08732	0.767281	1.08161	0.681638	0.505056	0.263861	0.545962	0.351976	1.18342	0.602149	0.447207
	0.393412	0.649026	0.512152	1.0629	0.786987	0.533846	0.660331	0.527121	0.527222	0.758616	0.921187	0.603817
	0.968543	1.17	0.795529	0.338949	1.06161	0.629882	0.521554	0.525349	0.700447	0.858239	0.910076	0.327148
	0.502451	0.354267	0.880518	0.813299	0.798523	0.755702	0.45539	0.367077	0.694656	1.36255	0.72626	0.667498
	0.503661	0.975594	0.235418	1.16141	0.966673	0.436688	0.656577	0.791451	1.01692	1.12824	0.646652	0.989342
	1.09263	0.993961	0.790701	1.65253	0.64397	0.17556	0.731537	0.914045	0.321903	0.846872	0.676046	0.469405
	0.815431	0.983974	0.254563	0.953751	0.976346	0.984821	0.608748	0.625829	0.342846	0.869661	0.757866	0.32906
	0.848131	0.666315	1.04974	0.454881	0.912144	1.21711	0.523027	0.420797	0.285611	0.91357	1.03419	0.479388
	0.944928	0.873675	0.46547	0.871445	0.642606	0.354057	0.480794	0.310167	0.389889	0.682028	0.347226	0.67182
	0.598457	0.836753	0.486663	0.431822	0.633514	0.658997	0.449603	0.387746	0.395683	0.841774	0.648677	0.622998
	0.572751	0.688417	0.451389	0.62961	0.701734	0.406742	0.430471	0.518585	0.324648	1.13148	0.856903	0.594875
	1.31889	0.929136	0.28904	0.533288	1.23473	0.849357	0.386685	0.373613	1.08189	0.894105	0.742592	0.901262
	0.820725	0.607777	0.831511	1.73978	0.51431	0.460044	0.629114	0.650825	0.575347	0.68917	0.860898	0.591967
	0.295904	0.749338	0.645823	0.767501	1.07983	0.551555	0.348979	0.562622	0.766385	0.844156	0.318188	0.622553
	1.17003	0.781908	0.522233	0.483341	0.734492	1.06245	0.421416	0.875013	0.498581	0.995261	0.935295	0.73786
	1.23067	0.808123	0.854603	0.59369	0.504478	0.857368	0.66752	0.900421	0.299206	1.2659	0.676956	0.40591
	1.09956	1.05815	0.471074	0.98093	0.576781	1.08004	0.581183	0.485286	0.629975	1.03465	0.642334	0.425011
	1.04389	0.791347	1.09519	0.96721	0.780636	0.863369	0.244583	0.372132	0.290431	0.788462	0.532692	0.584745
	0.747268	0.638316	0.799828	1.44065	0.847959	0.589648	0.474104	0.747129	0.514575	0.333333	0.72158	0.32823
	0.586051	0.831398	1.14068	0.804219	0.410603	0.377181	0.459265	0.577664	0.65695	0.576923	1.33549	0.855108
	1.5919	0.433955	0.55069	1.10195	0.729588	0.66965	0.556019	0.668666	0.720894	0.957143	0.661548	0.453823
	0.978885	0.580738	0.450263	1.20388	0.77075	0.744857	0.651479	0.451366	0.438695	0.970588	0.761483	0.497808
	0.852901	1.1298	1.15909	0.963374	0.615005	0.371317	0.4707	0.619576	0.443492	0.577778	0.865802	0.692948
	1.08877	0.267933	0.319803	0.939485	0.768321	0.388895	0.608602	0.610287	0.620729	0.692308	0.957224	0.8724
	0.880448	0.738264	0.462606	0.777585	0.859198	0.511916	0.738284	0.547353	0.648322	0.638462	0.755063	0.921229
	1.03853	0.913919	0.499099	1.02348	1.17951	0.726031	0.340541	0.542243	0.476741	0.79375	0.818213	0.667845
	0.468666	0.967368	0.459279	0.697893	0.786986	0.190223	0.260918	0.491747	0.602131	0.624204	0.847626	0.302728
	0.936093	1.00569	0.19142	0.815302	0.828971	0.650203	0.317479	0.966279	0.490916	0.833333	1.33137	0.926606
	0.450689	0.626367	0.776417	0.63981	1.46888	0.687668	0.442541	0.425033	0.314402	0.389937	0.459802	0.696074
	0.810924	0.732028	0.92809	0.76352	0.768981	0.391043	0.443717	0.638801	0.382866	0.925466	0.916692	0.374589
	0.669213	0.700827	0.948941	1.31262	1.06089	1.13282	0.235229	0.776334	0.540119	0.740741	0.903577	0.727969
	0.237754	0.672712	0.815748	1.10399	1.42699	0.456417	0.591391	0.630758	0.847544	0.563025	0.674782	0.89128
	0.747348	0.799046	0.399614	0.919266	1.15885	0.75728	0.732389	0.417243	0.52332	0.572464	0.576717	0.485464
	0.615938	0.972042	0.734269	1.20871	1.07861	0.605698	0.480296	0.480683	0.500123	0.656805	0.807406	0.771689
	0.49055	0.658177	1.26706	1.24791	1.0251	0.691521	0.545672	0.428411	0.528291	1.07937	0.485786	0.909192
	0.841386	0.898225	0.829263	1.07212	0.947532	0.472395	0.850063	0.395724	0.817158	0.469388	1.17511	0.310038
	0.566316	1.20702	0.64248	1.2916	1.23971	1.08944	0.599008	0.627603	0.472204	0.362573	0.854266	0.575888
	0.36252	1.21327	1.2364	1.32089	0.750162	0.386146	0.514929	0.502769	0.397473	0.909774	0.853133	0.583738
	0.603815	0.5793	0.650195	0.801603	0.824397	0.659668	0.360744	0.42612	0.432409	0.573171	1.01341	0.919512
	0.458643	0.543525	0.366839	0.846784	0.78761	0.93167	0.635705	0.567031	0.851477	0.703704	0.629529	0.949074
	0.555012	0.615531	0.519972	0.532245	0.918052	0.815771	0.638642	0.332335	0.767529	0.396552	0.715505	0.54834
	0.368199	0.942766	0.517722	0.938769	0.802186	1.11772	0.437034	0.678017	0.352313	1.05882	1.16918	0.644027
	0.728122	0.999481	0.557899	0.249109	0.694356	0.499145	0.427782	0.502769	0.54795	0.74375	0.887643	1.06053
	1.12292	0.402715	0.720427	1.20901	1.22327	1.01938	0.654196	0.356293	0.498719	0.431034	0.81906	0.503831
	0.417443	1.05656	0.657625	0.809902	0.72955	0.559735	0.714349	0.389644	0.807854	0.581081	0.808271	0.850009
	0.719562	0.393124	0.605807	0.935279	1.33266	1.20712	0.572092	0.481997	0.596188	0.350746	0.9482	1.10421
	0.662689	1.11118	0.890038	1.01912	0.864927	0.930662	1.26477	0.620988	0.330786	0.556452	0.661882	0.697905
	1.07008	0.630049	0.934403	0.937579	1.27967	0.934296	0.958611	0.568835	0.137315	0.738095	0.615414	1.04272
	1.20989	0.923316	0.441083	0.32205	1.19302	0.4405	0.821852	0.331464	0.730439	0.933333	0.897758	1.41945
	1.19389	0.57235	0.550408	0.946566	1.18182	0.284346	1.04919	0.604826	0.776634	0.820896	1.73028	0.564021
	0.405653	0.243108	0.611236	0.512485	0.6031	0.869588	0.586228	0.498805	0.775355	0.606299	0.753833	0.602881
	0.330077	0.698173	0.679664	1.1217	0.918853	0.319547	0.700938	0.640872	0.782384	1.375	0.459141	0.712132
	0.318479	0.731786	0.815291	0.584404	0.757956	0.3795	0.615477	1.00581	0.569268	0.836735	1.05977	0.673326
	0.449684	0.786772	0.865101	1.02882	1.10482	0.78091	0.585784	0.390427	0.533981	0.397299	0.954178	0.706602
	0.251818	0.788712	0.508254	0.583989	1.01258	1.12359	0.447636	0.285814	0.502583	0.532119	0.625499	0.835208
	0.546905	0.463472	0.898774	0.996591	0.588411	0.859136	0.612885	0.426543	0.594924	0.763636	0.874062	0.556544
	0.680987	0.716356	0.627779	0.973156	0.657117	0.723751	0.868261	0.660657	0.554812	0.682796	1.15115	0.974509
	0.510896	0.684599	1.05404	0.757078	0.358971	0.749398	0.800258	0.576918	0.376731	0.87963	0.847642	0.876657
	1.00613	0.911565	0.884464	1.10121	1.01296	0.768602	0.436888	0.346203	0.383594	0.707071	0.582941	0.858589
	0.471404	0.669288	0.608485	0.455091	1.02685	1.04968	0.399764	0.398329	0.318862	0.860656	0.949128	0.912672
	0.433227	1.06073	0.734038	0.926077	0.761429	0.875966	0.426824	0.492145	0.292308	0.478992	0.625749	0.600864
	0.719602	1.09306	0.538102	0.921483	0.965196	0.6339	0.633839	0.310771	0.599914	0.698113	1.1497	0.705812
	0.629313	0.832595	0.68122	0.462737	0.478154	0.293662	0.404228	0.577594	0.313786	0.84	0.933037	0.828516
	0.3722	0.598058	0.260301	0.492956	0.906795	0.886583	0.398934	0.377577	0.512991	0.511111	1.12384	0.784964
	0.613493	0.751041	0.987544	0.971573	0.884571	0.951351	0.827836	0.618646	0.817102	0.688406	0.841465	0.78258
	0.314981	0.391642	1.10087	0.790781	1.41157	0.954746	0.365542	0.466168	0.508738	0.517544	0.953978	0.566504
	0.57359	0.757166	0.775649	1.05394	1.09171	0.779047	0.419936	0.36522	0.528344	1.19643	0.890902	0.375393
	0.588812	0.355209	1.12871	0.693402	1.1296	0.598147	0.63644	0.386669	0.787043	1.09333	0.651729	0.754288
	1.17925	0.798839	0.856552	0.734945	0.965875	0.917544	0.990969	0.587235	0.768072	1.03008	0.460966	0.5783
	0.736459	0.672571	0.593113	1.06655	1.09502	0.973873	0.50372	0.524728	0.539435	0.868421	0.472429	0.688535
	0.879376	0.42753	1.14145	0.881003	0.823548	0.90354	0.509026	0.842819	0.415902	0.427632	0.382348	0.498826
	0.860969	0.851492	0.761472	1.06576	0.847054	1.28866	0.716455	0.840409	0.593048	0.287879	0.505135	0.726031
	0.618226	0.54698	0.453926	0.848454	0.770353	0.482297	0.455034	0.746965	0.758075	0.594406	1.04231	0.507853
	0.390026	0.410355	0.952753	1.20584	1.04078	0.604125	0.588155	0.475501	0.726064	1.27027	0.91965	1.25447
	0.581991	0.861529	0.177463	1.23073	1.03378	0.605795	0.316879	0.640119	0.750148	0.753968	0.633826	0.560432
	0.799623	0.190429	0.802203	1.14392	0.791888	0.611279	0.410871	0.387525	0.969707	0.744048	1.11609	0.898484
	0.651515	0.704255	0.575065	1.24356	0.957389	0.487138	0.711664	0.476082	0.555209	0.930233	0.77494	0.691625
	0.585325	0.200918	1.05932	1.11282	1.16097	0.569689	0.264562	0.932138	0.617522	0.836478	0.62699	0.827692
	0.902029	0.942213	0.774824	1.26438	1.09746	0.359161	0.439122	0.802364	0.604129	0.895954	0.872832	0.842117
	0.196103	0.530186	0.833572	1.29047	0.814434	0.604363	0.51758	0.733376	0.297759	0.809306	0.886279	0.978832
	0.53615	0.649258	0.779096	1.16396	1.11514	0.797636	0.458994	0.313261	0.400531	0.452188	1.11518	1.40219
	0.968973	0.590635	0.8604	0.548444	0.952837	0.965013	0.93822	0.305295	0.563585	0.684658	1.12631	0.878286
	1.0893	0.553899	0.784038	1.01042	1.67374	0.621794	0.609945	0.688165	0.392143	0.924398	0.863267	0.249079
	0.319099	0.636978	0.721269	1.04936	1.557	0.790518	0.384172	0.529857	0.401885	0.729928	0.778569	0.516958
	0.817732	0.820399	0.711811	1.23136	1.14099	0.46707	0.600147	0.462828	0.492598	1.34511	0.765363	1.16245
	0.698562	0.679803	0.740538	1.18285	1.08678	0.832085	0.544362	0.605558	0.369492	0.582984	1.21192	0.648616
	0.612148	0.863577	0.696687	1.21642	0.942226	0.801404	0.312957	0.47556	0.526578	0.915221	0.860733	0.559181
	0.827686	0.555421	0.854037	0.703804	1.16371	1.23526	0.519079	0.801707	0.609674	1.09084	0.645904	0.355329
	0.779869	0.75053	1.06389	0.916674	1.30637	0.560148	0.335861	0.418275	0.189873	0.63852	0.736713	0.532186
	0.549061	1.15043	0.945096	0.90362	1.11094	1.24656	0.672911	0.422164	0.582848	1.12417	0.33635	0.654468
	1.22648	0.417625	0.944383	1.14448	0.668519	0.815084	0.371454	0.52681	0.434375	1.12116	0.607335	1.05013
	0.862074	0.739226	1.12681	1.19169	1.00463	0.735121	0.755681	0.367619	0.576526	0.992306	1.03371	0.41584
	0.672323	0.405416	0.325086	1.31067	0.800154	0.995784	0.715318	0.620357	0.621074	0.906267	0.958416	0.50701
	0.540466	0.319396	0.437355	0.946416	1.14157	0.610909	0.83572	0.905001	0.525958	0.647776	0.726518	0.2502
	0.522787	0.685501	0.555682	1.49088	0.678906	0.583123	0.57885	0.432674	0.580484	1.08092	0.686121	1.0321
	0.794575	0.955936	0.831164	1.21047	0.676431	0.754331	1.25191	0.566303	0.49208	1.02514	0.635639	0.882571
	0.680663	0.73757	0.657264	1.28598	0.848105	0.60344	0.719373	0.702135	0.190014	0.827578	0.659708	0.47728
	0.838925	0.636527	0.640196	1.22691	0.441287	0.653063	0.404657	0.585914	0.348428	0.940594	0.522519	0.914478
	0.452142	1.10148	0.629116	0.952245	0.567568	0.770688	1.01345	0.733276	0.437632	1.41158	0.904254	0.35625
	0.351088	0.806609	0.507264	1.5452	0.618724	0.748276	0.575324	0.905318	0.478518	0.492687	1.06973	0.240747
	0.328107	0.910056	0.566379	1.31923	0.79258	0.777874	0.340098	0.360344	0.794937	0.779987	0.827313	0.390891
	0.293828	0.508859	0.49231	1.29049	1.02896	0.798906	0.688529	0.554864	0.34284	0.930217	1.0441	0.251139
	0.443483	0.507158	0.55042	1.0012	0.88392	0.396441	0.433846	0.800441	0.40868	0.563256	0.854618	0.307182
	0.375773	0.453471	0.796182	1.14973	0.476744	0.598413	0.500802	0.391324	0.556976	0.726689	0.628752	0.415402
	0.760975	1.30927	0.542812	1.01195	1.05482	0.962013	0.36027	0.432801	0.546009	0.641952	0.709879	0.503353
	0.905026	0.537296	0.213526	1.47281	1.29865	0.915869	0.313892	0.800957	0.467214	0.646934	0.601131	0.342632
	0.590764	0.591939	0.848932	0.855427	0.594306	0.645093	0.726941	0.707967	0.452998	0.365208	0.628348	0.419386
	0.234618	0.646383	0.538381	1.13901	0.706682	1.13559	0.765351	0.474705	0.495642	0.710734	0.825257	0.22298
	0.427664	0.813146	0.716335	0.865336	0.679843	0.648998	0.344076	0.389133	1.08921	0.332303	1.17339	0.306161
	0.724415	0.182917	0.19899	1.02247	0.985833	0.668604	0.408598	0.742049	0.282493	0.584337	0.848375	0.535479
	0.278709	0.874767	0.663848	1.28339	1.54422	0.66918	0.617057	0.969444	0.449875	0.738089	0.931641	0.400025
	0.656498	0.801359	0.427966	1.19446	1.50118	0.670987	0.526725	0.375456	1.04972	0.599587	0.725503	0.366922
	0.726927	0.166116	0.356832	0.968598	1.16137	0.581452	0.515037	0.819217	0.534972	0.714831	0.686629	0.314711
	0.73034	0.459183	0.891623	0.626281	1.22585	0.803094	0.494382	0.618648	0.320441	0.806452	0.856521	0.413437
	0.771047	0.563134	0.820587	0.71773	0.926097	0.588656	0.73255	0.412314	0.589815	0.599863	0.762432	0.571283
	0.80368	0.647366	0.564356	0.820141	0.93767	0.480535	0.34875	0.406848	0.528647	0.613055	0.56151	0.547507
	0.561388	0.522058	0.926815	0.878002	0.631511	0.890167	0.297288	0.493021	0.608787	0.809808	1.17761	0.764987
	0.889278	0.525963	0.605356	0.925727	0.996941	0.379708	0.697253	0.580059	0.399859	0.939088	0.842059	0.421954
	0.228936	0.78337	0.33497	0.990382	0.750502	0.839555	0.405498	0.306156	0.671675	0.493878	1.02165	0.737409
	0.726168	0.717841	0.690385	0.572735	0.860089	1.42356	0.571976	0.577675	0.473639	0.50087	0.966483	0.298255
	0.799281	0.804493	0.749423	0.925271	0.813037	0.54474	0.686198	1.07024	0.844355	0.850602	1.02501	0.399057
	0.443657	0.281539	0.515152	1.20706	0.530044	0.835053	0.627256	0.615577	0.59421	0.799051	1.3127	0.481348
	0.831152	0.280808	0.625454	0.407047	1.06595	0.793606	0.633564	0.590273	0.752148	0.601387	0.868908	0.520888
	0.68907	0.953294	0.761582	1.2465	1.06911	0.962541	0.452316	0.277805	0.471095	0.713147	0.669565	0.245791
	0.378548	0.420363	0.808055	0.574527	1.08929	0.556671	0.418094	0.538333	0.354884	0.527264	0.980921	0.338397
	0.508656	0.805378	0.663258	0.787211	1.22673	0.566058	0.335053	0.657234	0.651191	0.744224	0.731466	0.485591
	0.69651	0.353715	0.607053	1.37	0.871926	0.735297	0.349399	0.712633	0.344035	0.691447	0.472457	0.426787
	0.670371	0.189683	0.566785	0.369071	0.483502	0.744168	0.375586	0.874719	0.47867	0.598961	0.901988	0.598192
	1.12268	0.461096	0.597217	0.841627	0.922705	0.788734	0.718561	0.561987	0.333998	0.577494	0.717329	0.425773
	0.646147	0.595915	0.724349	0.97773	0.895025	0.364151	1.14996	0.283105	0.677709	0.55219	1.04375	0.49574
	0.745131	0.828192	0.530724	0.855504	1.12666	0.737661	0.565196	0.378794	0.816486	0.708307	0.594869	0.304653
	0.370608	0.973707	0.987537	0.825645	0.689141	0.622324	0.472678	0.568734	0.91101	0.986172	0.747927	0.287767
	0.819412	0.746516	0.674221	0.67186	0.511351	0.727418	0.617857	0.502867	0.78782	0.636218	1.02109	0.271195
	0.866162	0.853304	0.639226	0.840039	0.941001	0.667599	0.88177	0.65481	0.31186	0.629405	0.670838	0.403379
	0.329927	0.636858	0.485023	0.948575	0.867959	0.850485	0.305029	0.645935	0.537543	0.494738	0.641337	0.239278
	0.699231	0.606565	0.764158	0.996081	0.442719	0.54571	0.226817	0.546057	0.241524	0.498351	0.581516	0.32166
	0.362924	0.535251	0.802155	0.648403	0.954281	0.48696	0.264931	0.222572	0.364622	0.604409	0.673282	0.301744
	0.597967	0.49996	0.720458	1.19732	0.834943	0.517671	0.26619	0.355521	0.20565	0.697606	0.751878	0.483284
	0.71081	0.6332	0.63534	0.982552	0.901053	0.781206	0.60517	0.543561	0.554504	0.546213	0.879313	0.491911
	0.551072	0.633929	0.817779	1.29159	0.573019	0.454936	0.316512	0.490025	0.437463	0.311494	1.0879	0.861864
	0.844907	0.339333	0.762631	0.906983	0.583218	0.600994	0.241249	0.277066	0.651695	1.06234	0.803207	0.436435
	0.477752	0.336194	0.809515	0.815196	0.990109	0.707854	0.268938	0.615979	0.543027	0.706751	1.03358	0.520145
	0.603361	0.509001	0.895432	0.928433	0.702101	0.160379	0.460725	0.557614	0.358998	0.528365	0.863203	0.540378
	0.569037	0.261452	0.788911	0.525443	0.840779	0.460161	0.558404	0.683228	0.70634	0.541402	0.635192	0.366302
	0.680889	0.627284	0.271309	0.780763	0.635084	0.170404	0.45168	0.61978	0.557408	0.819436	0.934532	0.581583
	0.365848	0.247445	0.630091	0.778602	1.03243	0.6266	0.481133	0.516565	0.339335	0.971371	1.32775	0.239079
	0.449	0.672391	0.703388	0.681334	0.578929	0.53927	0.498601	0.249018	0.638155	0.963189	0.38382	0.52947
	0.273449	0.288439	0.870167	1.28666	0.997055	0.443524	1.25898	0.372006	0.301035	0.519542	0.43722	0.508159
	0.905559	0.409489	0.599136	0.718577	0.735276	0.869021	0.485301	0.84176	0.751265	0.777184	0.890906	0.460185
	1.33918	0.437955	0.207004	0.897992	0.651338	0.804766	0.318057	0.665038	0.170579	0.717343	1.24375	0.370942
	0.546105	0.765835	0.45028	0.779854	0.967716	0.818036	0.564271	0.687548	0.695203	0.773987	0.997524	0.467176
	0.599624	0.3389	0.675027	0.815879	0.937966	0.63603	0.75643	0.390716	0.680717	0.801775	0.972904	0.667444
	0.75131	0.775264	0.761561	0.642164	0.451056	0.607671	0.405048	0.774511	0.543028	0.409909	0.516111	1.04799
	0.852368	0.656165	0.909586	1.09319	0.620809	0.936198	0.516355	0.758639	0.421887	0.700248	0.665785	0.377199
	0.601712	0.643782	0.734158	0.978819	0.835447	0.715085	0.407732	0.213112	0.428946	0.927809	0.920277	0.33698
	0.765495	0.529005	0.744243	0.39152	0.92444	0.61712	0.463714	0.593131	0.339796	0.733601	1.31507	1.00702
	0.832539	0.230494	0.357782	1.03009	0.657115	0.611345	0.280617	0.197194	0.568535	0.77055	0.584286	0.468919
	0.938301	0.731318	0.626595	0.768058	0.766005	0.620795	0.292367	0.57825	0.301849	0.890065	0.520972	0.380732
	0.850829	0.531412	0.597568	0.893727	1.14035	0.262296	0.34072	0.64198	0.211778	1.00523	0.417092	0.660031
	0.554309	0.607071	0.872571	1.17881	0.584532	0.858516	0.322193	0.805051	0.231378	1.58903	1.18405	0.31014
	0.910699	0.368375	0.710051	0.693349	0.54529	0.505228	0.661491	0.746545	0.322049	0.716594	0.676703	0.336951
	1.10652	0.566553	0.39274	0.782317	1.77768	0.967546	0.489473	0.532411	0.430308	0.88399	0.877288	0.419521
	1.13921	0.625871	0.362352	0.779333	0.698774	1.03262	0.793611	0.646329	0.536708	0.54472	0.572295	0.522808
	1.08403	0.413067	0.286903	0.943009	0.785682	0.686895	0.556225	0.596982	0.667976	0.682626	0.704598	0.205402
	0.712204	0.770033	0.700009	0.974785	0.740657	0.808417	0.31701	0.904024	0.612696	0.659535	0.802385	0.307128
	0.795398	0.599526	0.322719	0.811882	0.782593	0.706926	0.309466	0.7772	0.647769	0.627249	0.721391	0.192346
	0.56797	0.26932	0.741513	1.09601	0.671905	0.83171	0.478908	0.272588	0.54219	0.693967	0.492881	0.273148
	0.48871	0.805919	0.607676	0.973996	0.704247	0.796279	0.559537	0.532785	0.666018	0.676551	0.701929	0.16579
	0.464138	0.824518	0.69932	1.08062	0.597507	0.56833	0.551211	0.458845	0.317092	0.917315	0.413121	0.491617
	0.655318	0.872236	0.716535	0.499422	0.634173	0.444138	0.588582	0.584798	0.453993	0.682739	0.715307	0.291115
	1.0153	0.624966	0.63876	0.82997	0.616748	0.414068	0.475412	1.04617	0.64586	0.441281	0.772785	0.34304
	1.04311	0.499147	0.7167	1.01455	1.26362	0.67725	0.620462	0.726088	0.815434	0.698645	1.42388	0.21741
	0.90511	0.469306	0.651779	1.03432	1.20345	0.60401	0.624901	0.445074	0.301862	0.907491	0.558298	0.5624
	0.603539	0.748821	0.684813	1.07446	0.900636	0.539396	0.774615	0.641983	0.998964	0.796799	0.666561	0.809433
	0.472402	0.918056	0.89738	1.05277	0.849576	1.26648	0.54181	0.43337	0.383894	0.311676	0.302	1.41481
	0.632683	0.712377	0.656651	0.881401	0.967817	0.609397	0.34633	0.574336	0.20416	0.872395	0.656764	0.229508
	0.932583	0.736542	0.536619	0.873782	0.606964	0.786722	0.458007	0.658162	0.795964	0.764902	0.773802	0.657445
	0.62686	0.57114	0.593839	0.650068	1.02342	0.73858	0.643425	0.515718	0.146655	0.765636	0.622287	0.776981
	0.688587	0.606781	0.775403	1.26312	0.83428	0.339424	0.433253	0.600709	0.343975	0.438269	0.421168	0.75117
	0.275761	0.775124	0.708056	1.0709	0.804529	0.300342	0.574536	0.639973	0.275492	0.884503	0.806256	0.778762
	0.571968	0.712051	0.564645	0.882557	0.987161	0.439403	0.300555	0.395497	0.477625	1.04998	0.608543	0.537034
	0.577468	1.0852	0.430452	0.497875	0.585033	0.397446	0.451836	0.533889	0.224597	0.951738	0.811607	0.356017
	0.67436	0.968386	0.581488	0.845474	0.840487	0.470773	0.757209	0.823988	0.456121	0.702695	0.720731	0.212057
	0.468984	0.393203	0.588519	0.864297	1.08436	0.689332	0.569201	0.473733	0.443186	0.623814	1.34378	0.455803
	0.690614	0.428399	0.681843	0.632206	0.607532	0.820185	0.324501	0.859083	0.487724	0.523179	0.491441	0.297458
	0.833912	0.671136	0.51163	0.851735	1.10884	0.392365	0.492077	0.247097	0.46439	0.848739	0.36546	0.873063
	0.480906	0.827905	0.691467	0.871272	1.11269	0.956854	0.461919	0.683554	1.0733	0.709924	0.663645	0.62189
	0.794863	0.924275	0.524953	1.05113	0.641927	0.91099	0.554573	0.797838	0.569126	1.33735	0.811956	0.408988
	0.773511	0.963898	0.663948	1.07957	0.852601	0.87195	0.548535	0.569987	0.50502	0.574468	0.520884	0.835988
	0.665162	0.678991	0.749769	0.968554	0.536631	0.392314	0.677417	0.536839	0.691983	0.77037	0.475954	0.389839
	0.637447	0.361235	0.609891	0.795581	0.806522	0.684951	0.430085	0.359451	0.698349	0.611111	0.810235	0.311179
	0.575748	0.446556	0.14472	0.720591	0.964637	0.783648	0.450596	0.631866	0.211327	1.06931	0.347233	0.32098
	0.610662	0.552573	0.415391	0.769264	0.727033	0.921449	0.673194	0.526386	0.39937	1.07407	0.563447	0.431769
	0.643582	0.4503	0.740884	0.879707	0.7885	0.72797	0.660995	0.366502	0.429912	0.590164	0.385292	0.649528
	0.286548	0.30885	0.511824	0.701932	1.10701	1.16612	0.919767	0.447922	0.553581	0.39726	0.575072	0.340668
	0.526651	0.552175	0.593483	0.958659	0.801307	0.538349	0.335451	0.606876	0.249035	0.511041	1.03587	0.296729
	0.512596	0.524013	0.524347	0.510546	0.536775	0.946799	0.693117	0.500462	0.323044	0.642857	1.25841	0.495794
	0.597825	0.619858	0.673399	0.586243	0.706942	0.312807	0.51158	0.364284	0.650314	0.746479	0.610147	0.285861
	0.367994	0.668954	1.18035	0.246449	0.597607	0.354381	0.59488	0.322657	0.446272	0.511278	0.766076	0.412214
	0.477828	0.349891	0.75	0.823413	0.37878	0.906223	1.01089	0.266372	0.639382	0.923077	0.799699	0.379883
	1.0327	0.434756	0.790336	0.861377	1.23897	0.478163	0.416987	0.492383	0.497234	0.435374	0.889703	0.237911
	0.653074	0.505768	0.593916	0.382447	0.840624	0.892695	0.463965	0.34695	0.506986	0.772727	0.477238	0.273271
	0.141983	0.761602	0.491944	0.424291	0.963547	0.855623	0.543786	0.433478	0.208095	0.848837	1.43366	0.189839
	1.06982	0.319133	0.600744	0.881367	0.827319	0.936977	0.466621	0.840466	0.292046	0.984375	1.36193	0.216199
	0.623304	0.628365	0.292035	0.887289	0.691198	0.453338	0.721688	0.528894	0.641897	0.682927	0.999447	0.253457
	0.766667	0.499169	0.523345	1.24994	0.67083	0.699192	0.534639	0.663766	0.303888	0.321429	0.796935	0.430306
	0.403713	0.890837	0.38503	0.884178	1.15255	0.629927	0.380109	0.411339	0.274219	0.659794	0.418678	0.238911
	0.827554	0.677718	0.486063	0.67938	0.621592	0.826195	1.22085	0.487723	0.267831	0.3125	0.72276	0.385767
	0.766298	0.478363	0.352305	0.577496	0.731635	0.77123	0.765184	0.468187	0.248456	0.451852	0.499342	0.275858
	0.735475	0.573239	0.485381	1.7664	0.660725	0.300098	0.902862	0.730812	0.869565	0.604365	0.7451	0.299728
	0.58129	0.6922	0.789661	0.785667	0.790886	0.22737	0.206006	0.441992	0.223659	0.966599	0.599974	0.360269
	0.550879	0.344689	0.333025	0.784314	0.751267	0.331985	1.02679	0.158469	0.298857	0.74929	0.518568	0.282022
	0.487426	0.639894	0.70617	1.15838	0.693734	0.212375	0.56222	0.950481	0.312695	0.964961	0.576728	0.550226
	0.628697	0.434972	0.715194	0.984304	0.594699	0.334284	0.469816	0.41652	0.33602	0.630507	0.678832	0.757328
	0.588149	0.716044	0.836468	0.853611	0.666974	0.347061	0.759098	0.674889	0.172498	0.517293	0.888585	0.370754
	0.243182	0.443907	0.691797	1.24299	0.681839	0.330154	0.457703	0.495106	0.285031	0.453748	0.785037	0.342415
	0.429574	0.398499	0.317757	0.734259	0.912383	0.223817	0.592306	0.572437	1.05165	0.567289	0.715339	0.53656
	0.674516	0.664694	0.639313	1.15323	1.05302	0.472946	0.591183	0.696235	0.568455	0.773556	0.906833	0.641179
	0.553551	0.400667	1.25573	1.06166	1.37988	0.371849	0.651917	0.574117	0.221817	0.393861	0.931238	0.434975
	0.451695	0.19642	0.523817	1.14758	0.911558	0.445103	0.348363	0.650217	0.52588	0.624582	0.560578	0.390093
	0.719789	0.635564	0.614433	0.877092	0.894599	0.345044	0.320354	0.619717	0.46145	0.714978	0.833077	0.419941
	0.208276	0.592941	0.63883	0.958996	0.539471	0.50956	0.67566	0.914534	0.280463	0.808598	0.584676	0.298194
	0.9416	0.424439	0.29004	1.47429	0.971159	0.447173	0.26489	0.788297	0.515512	0.84033	0.80036	0.330698
	0.195866	0.871359	0.603357	0.737636	0.66127	0.523479	0.343165	0.247148	0.528135	0.695019	0.773524	0.31229
	0.491146	0.603723	0.393646	0.825074	0.581717	0.463735	0.620931	0.429117	0.638397	0.608074	0.895628	0.254424
	0.465415	0.378442	0.423492	0.926655	1.0139	0.509609	0.723778	0.397189	1.09352	0.455956	0.272648	0.431268
	0.427747	0.162437	0.669781	0.884615	0.846686	0.318182	0.517646	0.776059	0.837519	0.831847	0.576776	0.563751
	0.238836	0.646208	0.725786	0.800617	0.708808	1.00342	0.467614	0.176885	0.338617	1.13757	0.593405	0.271316
	0.726226	0.653201	0.741914	0.956949	0.707299	0.58804	0.513931	0.620037	0.231836	0.759938	0.839773	0.363911
	0.950698		0.606369	0.705327	0.715414		0.789747	0.596173	0.636799	0.620249	0.544491	0.506286
	0.25825		0.883512	0.78734	0.809615		0.431964	0.60564	0.501182	0.59465	0.714372	0.214173
	0.700498		0.906019	0.529386	0.518722		0.694775	0.802057	0.563551	0.597988	0.864929	0.394811
	1.17704		0.762891	1.22025	0.878976		0.42073	1.05097	0.879394	0.629992	1.01371	0.33401
	0.533653		0.68149	0.927761	0.946919		0.313497	0.801463	0.601516	0.88958	0.553526	0.43153
	0.462789		0.621867	0.786855	0.718776		0.799429	0.706611	0.451455	0.70717	0.736206	0.388806
	0.540473		0.788932	0.933301	0.631322		0.682542	0.597215	0.309382	0.273652	0.582466	0.29776
	1.08874		0.761831	0.977801	0.983884		0.536053	0.953742	0.871934	0.819078	0.807446	0.456344
	0.6037			0.713928	0.780943		0.70954	0.593498	0.447337	0.370474	0.616807	0.504099
	0.531369			0.644711	0.933213		0.381085	0.647823	0.497623	0.734232	0.887844	0.569437
	0.642841			0.591638	0.921634		0.606486	0.688716	0.392851	0.504066	0.622117	0.397247
	0.461721			0.644218	0.886444		0.696097	0.516764	0.450698	0.910385	0.917081	0.572716
	0.45045			0.674167	0.793355		0.495821	0.816458	0.43591	0.869745	0.924293	0.529616
	0.640223				0.785018		0.636708	0.913685	0.421589	0.426439	0.734204	0.380356
	0.683508				0.735999		0.458889	1.04774	0.457161	0.973686	0.770321	0.507156
	0.561844				0.727273		0.491706	0.573502	0.523085	0.666611	0.646972	0.517957
	0.379335				0.844243		0.805595	0.663721	0.408774	0.810476	0.38009	0.248368
	0.438784				0.759945		0.91572	0.849005	0.544181		0.800176	0.546494
	1.12125				0.724454		0.52031	0.612025	0.559201		0.741289	0.663366
	0.433136				1.1326			0.842398	0.300264		0.717476	0.195758
	0.724258				1.15777			0.411765	0.669421		0.711401	0.437037
	0.801957				0.727273			0.627307	0.480801		0.473842	0.32218
	0.742739				0.844243			0.283931	0.767688		0.654353	0.373852
	0.725997				0.759945			0.555862	0.510896		0.695947	0.275729
	0.682313				0.724454			0.404628	0.800375		0.847036	0.392225
	0.998339				1.1326			0.480681	0.326887		0.969315	0.837844
	0.688118				1.15777			0.572073			0.849705	0.394006
	0.748645				0.790294			0.861818			0.569186	0.460041
	0.5721				0.710108			0.371865			0.705662	0.691433
	0.610171				0.722579			0.56837			1.13217	0.458017
	0.25045				0.631544			0.346008			0.748165	0.281996
	0.322836				0.874493			0.586943			0.509835	0.297012
	0.59912				1.31683			0.471981			0.962991	0.397932
	0.884464				0.924603			0.26221			0.714638	0.311779
	0.487538				1.01177			0.243006			0.611931	0.46796
	0.673036				0.806454			0.429691			0.825673	0.376051
	0.994046				1.37989			0.661567			0.650636	0.238149
	0.72721				0.507161			0.523517			0.696489	0.427678
	0.826417				0.879384			0.25316			0.661384	0.720203
	0.915788				0.90594			0.355884			0.842957	0.65169
	0.723702				0.825309			0.802363			0.777269	0.373815
	0.80953				1.05339			0.422299			0.490481	0.535764
	0.318016				1.14102			0.519876			0.570204	0.524576
	0.426385				0.749128						0.646686	0.314783
	0.561975				1.06827						0.586002	0.615076
	0.740872				0.582175						0.838464	0.213394
	0.778781				1.01409						1.38712	0.374656
	0.646687				0.831742						0.655966	0.21593
	0.471439				0.705067						0.828575
	0.316232				0.43041						0.713141
	0.96772				1.64941						0.361361
	0.246346				0.811225						0.656337
	0.911001				1.26193						0.850454
	0.775683										0.66639
	0.689488										0.844497
	0.7032										0.937169
	0.355928										0.914526
	0.411201										0.635246
	0.236982										1.23329
	0.278059										0.92838
	0.601568										0.80648
											0.552765
											0.829991
											0.753997
											0.582436
											0.471545
											0.726957
											0.541083
											0.77067
											1.09965
											0.517723
											0.603488
											0.989085
											0.703352
											0.522845
											1.81931
											0.713977
											0.612976
											0.596763
											1.1271
											0.783515
											0.53641
											0.379933
											0.568444
											1.04593
											0.359936
											0.475949
											0.778775
											0.656349
											0.43882
											1.35571
											0.711137
											0.65822
											0.639124
											0.534443
											0.54253
											0.768732
											0.733641
											0.437991
											0.72687
											1.15556
											0.505967

## Sheet: Fig. 4b
Ratios IdU/CldU
	WT -DOX	WT +DOX	L27E -DOX	L27E +DOX	8A -DOX	8A +DOX	T859A -DOX	T859A +DOX				WT -DOX	WT +DOX	L27E -DOX	L27E +DOX	8A -DOX	8A +DOX	T859A -DOX	T859A +DOX
	0.781109	0.650954	0.604247	0.581706	1.08011	1.03253	0.83791	0.888788			median	0.515138	0.882882	0.519908	0.532931	0.660076	0.67055	0.599313	0.992044
	1.02119	0.798732	0.585627	0.597521	0.67076	1.35237	0.410382	0.834791
	0.563474	1.23733	0.495745	0.269673	0.643776	0.628436	0.857919	1.35615
	0.949153	0.706148	0.237985	0.261468	1.08748	0.368551	0.750294	0.533069
	0.557661	0.789106	0.99778	0.706373	0.582662	0.516907	0.59887	1.89151
	0.74364	0.552207	0.566721	0.583609	0.612472	0.82292	0.459716	0.775796
	0.5517	0.188823	0.430667	0.658111	0.851955	0.936976	0.700412	1.08667
	0.315068	0.81532	0.190476	0.67953	0.542253	0.448254	0.719684	0.957854
	0.31424	0.687898	0.579162	0.163121	0.842552	0.551096	0.893822	1.00389
	0.511502	0.887947	0.294033	0.143654	0.607551	0.39323	0.688295	0.845196
	0.217938	1.00365	0.644737	0.412051	0.855911	0.250532	0.657783	0.85515
	0.395748	1.03317	0.302326	0.630872	0.77072	0.762615	0.501996	0.95607
	0.377467	1.41944	0.202569	0.386333	0.666339	0.318033	1.01539	1.05471
	0.14217	0.667899	0.748175	0.503038	0.92636	0.721661	0.793919	1.32883
	0.374775	0.647194	0.354558	0.445048	0.429022	0.654709	0.448391	0.990937
	0.568282	0.488347	0.421852	0.411812	0.765577	0.626939	0.535381	1.10526
	0.580645	1.14684	0.491966	0.230676	0.810533	0.495285	0.255513	1.05824
	0.265497	0.860862	0.576271	0.571221	0.973205	0.704448	0.242308	1.40135
	0.333079	0.60766	0.245037	0.950909	0.579511	0.813827	1.08147	0.696809
	0.324013	0.68358	0.396985	0.68241	0.638962	0.566393	0.573113	1.06192
	0.784674	1.51335	0.266417	0.388281	0.831816	0.487609	0.598837	0.9454
	0.536245	1.1273	0.421592	0.4375	0.538043	0.993288	0.743136	0.883459
	0.587448	0.401187	0.837696	0.660994	0.355222	0.389908	0.47719	1.38426
	0.526035	0.835206	0.55018	0.633761	0.788568	0.289595	0.14983	1.24367
	0.485413	1.12419	0.267556	0.451883	0.286231	0.686216	0.42984	1.02064
	0.454206	0.90233	0.501641	0.520078	0.512633	0.954764	0.881032	0.660912
	0.260764	0.770805	0.814815	0.482639	0.736663	0.886265	0.751234	0.966619
	0.62219	0.852767	0.378238	0.514544	0.867676	0.47475	1.04534	1.70608
	0.582232	0.698185	0.239872	0.719512	0.266523	0.51872	1.14828	0.775824
	0.954032	0.847282	0.760896	0.741014	0.891732	0.667244	0.545094	1.11826
	0.363057	0.730673	0.294241	0.419988	0.475343	0.76928	0.35085	1.3285
	0.460199	0.926491	0.547242	0.126643	0.398621	0.603342	0.374886	1.33379
	0.704225	0.651892	0.44627	0.505783	0.63858	0.597988	0.163233	0.633175
	0.624499	0.665146	0.343409	0.329515	0.473526	0.80906	0.16129	0.869598
	0.55666	0.770287	0.38065	0.647392	0.554174	0.496436	0.667732	0.834119
	0.322063	0.909953	0.475235	0.467512	0.450449	0.63147	0.498054	0.705489
	0.599829	0.863374	0.520799	0.471733	0.611743	1.02212	0.995896	0.656676
	0.456557	0.862826	0.312175	0.581735	0.487819	0.654679	0.731449	0.968661
	0.776366	0.6173	0.739933	0.637979	0.617882	0.587239	0.50591	0.76196
	0.769283	0.776786	0.410832	0.501077	0.579409	0.580294	0.133673	0.555429
	0.262976	1.09512	0.15735	0.755405	0.614188	0.497559	0.391423	0.828173
	0.681877	0.547649	0.380463	0.293214	0.903765	0.559445	0.263524	0.844909
	0.447896	1.02818	0.511111	0.952469	0.839281	0.659984	0.320545	1.0333
	0.623824	0.842021	0.767918	0.22963	0.389475	0.419911	0.543321	0.773908
	0.710454	1.27641	0.391913	0.423143	0.538929	0.698928	0.73974	1.00384
	0.569781	0.744401	0.648438	0.273703	1.08484	1.13181	0.422265	0.580167
	1.00515	1.27068	0.471047	0.812219	0.769924	0.655408	0.444681	0.514395
	0.368574	0.823708	0.404255	0.600877	0.675676	0.467624	0.947218	0.895629
	0.75485	0.90273	0.822206	0.2125	0.73632	0.758301	0.498297	0.835036
	0.68612	0.90373	0.62851	0.0540316	0.360139	0.53976	0.430645	1.67264
	0.66063	0.820138	0.241461	0.238189	0.251195	0.842251	0.617347	1.23731
	0.34279	0.989844	0.536616	0.603432	0.459951	0.622173	0.864979	0.577751
	0.361803	1.33062	0.408006	0.465409	0.440187	0.693117	0.707901	1.01885
	0.44181	0.963744	0.622222	0.474922	0.495773	0.650908	0.62841	0.647915
	0.299014	1.00112	0.712297	0.914703	0.310491	0.755865	0.751977	1.14105
	0.863799	1.04622	0.182035	0.558758	0.413694	0.537361	0.900763	1.19306
	0.647632	1.42523	0.322339	0.528773	0.576577	0.988372	0.880474	1.16143
	0.501241	0.710145	0.685924	0.439888	0.967804	0.539237	0.777044	1.2325
	0.0809038	1.0052	0.859498	0.620732	0.267351	0.948588	0.187616	1.00977
	0.666957	0.925355	0.567719	0.797947	0.365958	0.627386	0.22623	1.11765
	0.371681	1.20278	0.353215	1.08388	1.01699	0.728895	1.02378	0.906957
	0.43058	0.658921	0.787297	0.294166	0.473726	0.617835	1.0736	0.90625
	0.608618	0.961614	0.680917	0.503444	0.741886	0.213299	0.146409	1.47536
	0.707386	1.06841	0.203693	0.494211	0.347965	0.568555	0.6	0.870162
	0.824876	1.02783	0.547505	0.251156	0.904601	0.476969	0.299886	0.882204
	0.460584	0.6139	0.75907	0.188127	0.510533	0.685589	0.611819	1.01693
	0.601732	1.09984	0.534404	0.358796	0.238149	0.866188	0.253057	0.943498
	0.643989	0.898032	0.56088	0.492293	0.489523	0.699211	0.360156	0.783816
	0.768943	0.435323	0.421251	0.233645	0.239772	0.666245	0.48635	1.65223
	0.0893812	0.296654	0.493532	0.596882	0.442599	0.430491	0.435484	1.04609
	0.537409	0.931183	0.415628	0.451575	0.563758	0.869763	1.13274	1.27244
	0.74125	0.754615	0.32667	0.518205	0.512685	0.662405	1.03996	1.1078
	0.321038	0.853102	0.487912	0.278863	0.737758	0.865354	0.902132	1.24752
	0.564309	0.919125	0.28791	0.601359	0.937211	0.828564	0.319028	0.80294
	0.277848	0.908345	0.724057	0.708709	0.691954	0.551398	0.362319	1.40834
	0.555779	0.9568	0.329026	0.701977	0.848746	0.699464	0.449821	0.786537
	0.627419	0.721359	0.787485	0.623457	0.785016	0.557021	0.599338	1.36114
	0.719286	0.825	0.549173	0.378016	0.526133	0.780178	0.677396	0.802443
	0.513592	0.471022	0.536871	0.363914	0.762649	0.778741	1.24257	0.803384
	0.683557	0.64359	0.204918	0.843228	0.975546	0.808639	0.151316	0.966116
	0.77427	0.687204	0.483516	0.35069	0.46757	0.443647	0.221913	0.646452
	0.183716	1.03258	0.621782	0.455232	0.483186	0.268137	0.695622	0.827218
	0.37478	1.01479	0.709779	0.478261	0.412794	1.07748	0.780534	1.26897
	0.57053	1.33828	0.478854	0.595745	0.434129	0.804804	0.792835	0.776567
	0.678986	1.19923	0.610401	0.51855	0.65799	0.614372	0.348875	0.836735
	0.28819	1.36141	0.640999	0.514499	0.885307	0.463312	0.652643	0.860331
	0.578745	0.846659	0.415601	0.595618	0.344277	0.789276	0.21114	0.519048
	0.615082	0.767342	0.259717	0.505863	0.689412	0.585893	0.981802	0.732105
	0.256208	0.594882	0.536007	0.212121	0.654295	0.597225	0.879444	1.01543
	0.183367	0.946083	0.358438	0.547187	0.59318	0.577379	1.10446	1.50777
	0.570857	0.811823	0.414654	0.252406	0.338047	0.668228	0.788224	0.565271
	0.819149	0.725225	0.848293	0.744681	0.605516	0.911349	0.864567	1.40707
	0.604255	0.909091	0.555406	0.469941	0.481783	0.886325	0.624748	1.14189
	0.484722	0.568659	0.633209	0.590218	0.63439	0.837294	0.587379	0.97806
	0.441941	0.696467	0.437713	0.759629	0.809219	0.771895	0.790924	0.713952
	0.419605	0.9625	0.322075	0.400593	0.569001	0.632855	0.554028	1.20974
	0.123059	1.11101	0.679854	0.509105	0.697237	0.68739	0.455801	0.761708
	0.554629	0.470078	0.600311	0.572008	0.713393	0.542571	0.316788	1.16295
	0.556136	1.24531	0.715933	0.428659	0.295018	0.657305	0.259259	0.996438
	0.717352	1.15704	0.834351	0.190669	0.535331	0.52824	0.448718	1.13424
	0.681523	0.415475	0.375591	0.704444	0.594222	0.467551	0.173785	1.01089
	0.434358	0.775429	0.488538	0.341064	0.570443	0.293182	0.910766	1.14152
	0.65529	0.866725	0.488095	0.654351	0.2509	0.461133	0.632727	1.3499
	0.533951	0.94639	0.335487	1.12409	0.610371	0.409236	0.430627	0.797821
	0.486301	1.45342	0.494727	0.5335	0.915291	0.666191	0.153052	1.13816
	0.58486	0.834877	0.372051	0.484848	0.580829	0.604312	0.593893	1.11879
	0.654574	0.745911	0.508486	0.760483	0.464546	0.456726	0.411111	1.10246
	0.210345	0.545455	0.327273	0.479645	0.770336	0.511791	0.95923	0.857359
	0.123878	0.733054	0.597701	0.49491	0.44273	0.40496	0.741611	1.02104
	0.373641	0.550251	0.780763	0.487849	0.374643	0.61406	0.695028	0.886453
	0.158706	0.66582	0.569129	0.268401	0.43882	0.585544	0.911147	1.21726
	0.334	0.879852	0.567509	0.746	0.687694	0.364528	0.453189	0.842235
	0.456485	1.02189	0.632212	0.794266	0.642192	0.394476	0.628263	1.03178
	0.30683	1.12831	0.528393	0.181455	0.765507	1.02573	0.739092	0.30187
	0.339097	0.986748	0.606373	0.68808	0.198735	1.19061	1.05575	0.267886
	0.31828	1.1014	0.519828	0.785915	0.501654	0.709061	0.513932	0.804683
	0.313106	0.835052	0.791107	0.506507	0.740201	0.58327	0.670802	0.965199
	0.349385	1.19832	0.17757	0.767332	0.591135	0.944969	0.27582	0.952614
	0.630975	0.743194	0.508502	0.615522	0.459561	0.866831	0.609183	0.370452
	0.339901	0.773094	0.630303	0.912416	0.672106	0.945729	0.488971	0.922601
	0.870681	0.903333	0.425785	0.588618	0.643538	0.86114	0.517028	0.954813
	0.565901	1.06922	0.318591	0.303979	0.644948	1.21089	0.625	0.857367
	0.26537	1.15268	0.521882	0.842829	0.827378	0.595421	0.101727	0.317972
	0.323592	0.840866	0.299329	0.499669	0.657259	1.50066	0.735225	0.731123
	0.584867	1.07174	0.3293	0.63034	0.436484	1.12899	0.833523	1.09569
	1.01808	0.807512	0.0995763	0.369006	0.518725	0.859751	0.435583	1.41242
	0.64042	1.22222	0.503611	0.622678	0.591539	1.51952	0.744944	0.692238
	0.729057	1.01925	0.6495	0.561462	0.475821	0.701309	0.658059	1.20307
	0.849658	0.862565	0.625	0.684768	0.915675	0.961796	0.447445	0.577396
	1.01721	1.04421	0.693492	0.262727	0.629871	0.753706	0.888014	1.44084
	0.412093	0.683929	0.577537	0.646402	0.391673	0.767859	0.634045	1.01938
	0.507343	0.631884	0.770128	0.786779	0.456976	0.485318	0.197598	1.05249
	0.359736	0.845643	0.485091	0.788295	0.594155	0.544579	0.643919	0.888418
	0.17619	0.740169	0.658228	0.944646	0.639383	0.766876	0.764706	1.45288
	0.721286	0.937102	0.634039	0.637214	0.68078	0.976027	0.371393	0.762791
	1.03524	1.12352	0.427903	0.457597	0.348221	0.981895	0.13945	1.37364
	0.595937	0.96701	0.964386	0.853968	0.473518	0.903779	0.313725	1.08149
	0.853868	0.849699	0.685164	0.183357	0.493595	0.822033	0.887057	0.976936
	0.491061	0.912895	0.54944	0.34699	0.609886	0.413372	1.09414	0.968591
	1.28779	1.23136	0.182515	0.51847	0.723563	0.789655	0.485606	0.953262
	0.905051	0.601399	0.603883	0.265169	0.521134	0.421718	0.132096	1.06268
	0.502534	0.663627	0.472585	0.417492	0.593715	0.897878	0.350746	0.626682
	0.433438	0.582183	0.438646	0.747253	1.2799	0.663598	0.955342	0.612507
	0.373264	1.5	0.756852	0.773671	0.656868	0.496147	1.17457	0.104407
	0.696078	1.05398	0.165889	0.78445	1.25697	1.08226	0.694785	0.878609
	0.324803	0.574654	0.518686	0.511601	1.12724	0.581378	0.343396	1.01108
	0.561453	1.06508	0.538913	0.515449	0.707803	0.51449	0.808367	0.650905
	0.490279	0.517399	0.592395	0.124202	1.48486	0.623579	0.934763	0.519016
	0.49499	0.893407	0.459088	0.452997	0.859739	0.661375	0.811508	0.758448
	0.481675	0.728143	0.4811	0.211876	0.950024	0.829483	0.694624	1.28064
	0.471595	1.25537	0.303699	0.427914	1.03241	0.976157	0.873926	0.732405
	0.641963	0.625608	0.4694	0.659372	0.513094	0.500617	0.758956	1.24232
	0.770096	0.958661	0.760518	0.336015	0.939601	0.683847	0.199282	0.976744
	0.488616	0.917757	0.446009	0.593579	1.25143	0.511535	0.543911	0.634146
	0.484187	0.932361	0.563924	0.357241	0.811728	0.621914	0.814735	1.05257
	0.268864	0.660584	0.717469	0.493027	0.804397	1.05223	0.3463	1.45622
	0.44869	0.747733	0.693171	0.585176	1.03259	0.872501	0.879859	1.10973
	0.459909	0.555896	0.518964	0.557669	1.07923	1.09738	0.11202	0.777033
	0.346405	0.723577	0.51735	0.67316	1.12754	0.908938	0.272047	1.05583
	0.847692	1.0137	0.195652	0.534538	0.689665	1.11778	0.84041	1.00229
	0.567937	0.713427	0.508046	0.863038	0.880702	1.10342	0.53137	1.38288
	0.422702	0.386197	0.77175	0.715328	0.58912	0.635131	0.466765	1.02818
	0.882104	0.95499	0.598318	0.601695	0.733619	0.588258	0.787802	1.16268
	0.652434	1.01705	0.636364	0.666369	0.708658	0.542111	0.672608	1.03721
	0.521014	0.922989	0.935706	0.684321	0.177517	0.907035	0.410574	1.14092
	0.357597	0.717351	0.754808	0.435897	0.637678	0.575151	0.366745	1.25231
	0.565866	1.20558	0.354717	0.289062	0.548375	0.420082	0.714286	0.451327
	0.647768	1.33543	0.510708	0.542763	0.898925	0.460156	1.04448	1.19583
	0.62757	0.897668	0.36	0.466902	0.504602	0.685021	0.422009	0.875152
	0.368794	0.515864	0.593393	0.676704	0.535462	0.622303	0.752044	1.01487
	0.663052	0.93457	0.629268	0.628141	0.930327	0.732748	0.172634	1.3447
	0.881023	0.957101	0.167488	0.707536	0.321056	0.645268	0.376812	1.25581
	0.114259	1.80036	0.5727	0.604411	0.614025	0.64062	1.01644	1.28994
	0.681404	1.27635	0.242975	0.663383	0.555099	0.287154	0.763158	1.07892
	0.560062	0.803191	0.473849	0.803419	0.330445	0.886933	0.337728	1.01374
	0.654182	0.922233	0.140135	0.769231	0.46155	0.444579	0.759972	0.667763
	0.434307	1.12295	0.656823	0.626939	0.863728	0.65146	0.352201	0.518892
	0.851979	1.29889	0.159211	0.697279	0.400496	0.655584	0.264249	0.892532
	0.7891	1.02241	0.307918	0.781457	0.794623	0.756914	0.62614	0.937729
	0.330569	1.00682	0.455856	0.480574	0.786211	0.993414	0.675787	0.908301
	0.302165	1.29585	0.226415	0.442638	0.808349	0.650076	0.565395	0.805785
	0.3125	0.923454	0.832737	0.147516	0.904088	0.956021	0.810231	1.1209
	0.545531	1.17742	0.534483	0.285273	0.74406	0.906577	0.953291	1.11342
	0.400568	0.392968	1.09737	0.402908	0.804695	1.06639	0.411032	1.16615
	0.511905	0.699833	0.437916	0.461476	0.564962	1.16739	0.165261	1.45265
	0.651613	0.549904	0.337742	0.52384	0.742465	0.61814	0.323432	1.1532
	0.512571	0.781022	0.35609	0.590714	0.471827	0.92615	1.09866	1.31897
	0.825843	0.615942	0.648214	0.457811	0.513497	0.926036	0.692703	0.900082
	0.503219	0.96348	0.567541	0.394712	0.711785	1.13412	0.684426	1.22554
	0.38587	0.974482	0.654781	0.440665	0.291335	0.710426	0.178674	1.40656
	0.543962	0.355786	0.439171	0.713442	0.679575	0.667971	0.233288	0.845464
	0.538737	1.32733	0.45682	0.382947	0.384604	0.666638	0.515896	0.982082
	0.349224	1.09895	0.719134	0.592157	0.423304	0.452729	0.599288	1.12959
	0.768466	0.789954	0.500693	0.738814	0.656985	0.615026	0.352431	1.08008
	0.412281	0.885912	0.572745	0.406841	0.359518	0.932057	0.442166	0.873333
	0.703476	0.76235	0.950259	0.725333	0.59825	0.617467	0.796064	0.668565
	0.492391	1.02564	0.343273	0.689571	0.651072	0.60802	0.352075	0.541578
	0.581685	1.24416	0.922185	0.895616	0.255012	0.952568	0.839662	0.80198
	0.840132	0.616006	0.452747	0.76054	0.470439	0.718335	0.329349	0.647897
	0.435201	1.49635	0.728949	0.659134	0.564731	0.847417	0.457297	0.514706
	0.379391	0.70757	0.505338	0.383696	0.404741	0.66551	0.711754	1.24763
	0.310979	0.725641	0.362881	0.765168	0.741147	1.03008	0.784158	0.891026
	0.30297	0.761965	0.430219	0.216988	0.688355	0.737934	0.416346	0.894059
	0.346559	0.624108	0.786561	0.606119	0.474217	1.00655	0.473198	0.656393
	0.477554	0.767768	0.800699	0.724422	0.697601	0.538981	0.0996732	1.16534
	0.412106	0.754892	0.520374	0.381387	0.718168	0.539337	0.391017	0.635651
	0.657974	1.12912	0.170233	0.535948	0.675729	1.16804	0.196783	1.05528
	0.833488	1.12278	0.627027	0.645	0.66536	0.631671	1.04701	1.10037
	0.711016	1.01123	0.601026	0.151744	0.529335	0.538516	0.636269	1.11568
	0.760234	1.29748	0.522315	0.632983	0.335652	0.886548	0.639504	0.601049
	0.669319	0.959135	0.579409	0.4246	0.532916	0.864504	0.618107	0.705798
	0.793826	1.11633	0.383348	0.392765	0.342286	0.795975	1.02314	0.762037
	0.386182	0.981118	0.646231	0.631241	0.706764	0.451014	0.646746	0.855598
	0.166403	0.888582	0.519908	0.564598	0.566901	0.435092	0.47973	0.985769
	0.360811	1.19565	0.270414	0.759237	0.588938	0.657275	0.429195	1.48889
	0.216327	0.668459	0.684953	0.202742	0.607925	0.509142	0.587364	0.889503
	0.690909	0.855565	0.568733	0.509761	0.793218	0.352563	0.646031	1.13587
	0.724261	1.36512	0.233957	0.581605	0.584601	0.600331	0.296875	0.921348
	0.246231	0.617092	0.162076	0.52388	0.518112	0.436547	0.480412	1.43967
	0.288372	1.16097	0.483559	0.477027	0.663692	0.245645	0.743355	0.814735
	0.414989	0.944853	0.616694	0.458942	0.556583	0.766667	0.637972	0.993151
	0.562672	0.765835	0.520457	0.351351	0.316649	0.401486	0.676667	1.07153
	0.172704	1.10508	0.653472	0.157851	0.405663	0.956119	0.803313	0.999112
	0.527363	0.936592	0.383504	0.368948	0.729636	0.633233	0.909155	0.880814
	0.433876	1.42363	0.520264	0.461538	0.626745	0.787394	0.453125	0.385589
	0.27301	0.823529	0.784132	0.386179	0.642347	0.755851	0.512696	0.894737
	0.508143	1.00716	0.656061	0.581395	0.634753	0.817156	0.504461	1.09692
	0.381053	0.523592	0.291039	0.593556	0.707658	0.537253	0.480119	1.06615
	0.370823	1.59582	0.7017	0.819417	0.448735	0.649395	0.596667	0.772277
	0.413153	0.725857	0.644726	0.205158	0.897542	0.735266	0.509383	1.36482
	0.437145	0.734375	0.444444	0.318872	1.03057	0.483709	0.535377	1.01481
	0.590433	0.90487	0.278592	0.641268	0.934081	0.824186	0.401507	1.0481
	0.475941	0.92183	0.936508	0.447687	0.838821	0.763858	0.353755	0.65342
	0.528116	0.75976	0.740253	0.407041	0.892857	0.54719	0.431694	0.860387
	0.504808	0.825503	0.501845	0.767995	0.48161	0.724567	0.561832	1.19546
	0.789055	0.739546	0.621701	0.868816	0.525713	0.315214	0.513089	0.859387
	0.850394	1.09769	0.759631	0.542141	0.725568	0.319043	0.857385	0.878289
	0.566164	0.759309	0.144124	0.569409	0.591041	0.451431	1.01335	0.715693
	0.318261	0.709989	0.310247	0.831422	0.146484	0.554866	0.312673	1.05146
	0.509294	0.713043	0.776083	0.485199	0.684696	0.67505	0.333333	0.762684
	0.308712	1.03766	0.763975	0.479263	1.23135	0.710861	1.18861	1.06832
	0.455128	1.24649	0.730203	0.270648	1.2747	0.398258	0.820946	1.1925
	0.409222	0.640159	0.571255	0.6	0.825434	0.346755	1.05418	0.93528
	0.552165	0.959337	0.77248	0.486009	0.85179	0.71838	0.644255	1.3643
	0.448396	1.07214	0.124764	0.885089	0.660076	0.410672	0.696911	1.06598
	0.59168	0.682041	0.681234	0.190796	0.754992	0.826293	0.741148	1.17619
	0.416102	0.863043	0.446221	0.339111	0.574207	0.875985	0.218137	0.851979
	0.516316	0.777942	0.644265	0.977912	0.769129	0.772392	0.744081	0.867701
	0.379909	0.65796	0.616385	0.206086	0.549038	0.842243	0.902613	1.32721
	0.299896	1.69318	0.801527	0.453792	0.748912	0.645931	0.369819	0.987961
	0.446982	0.680385	0.591191	0.49118	0.780904	1.04207	0.302689	0.848271
	0.513959	0.767988	0.441951	0.760529	0.536504	0.81566	0.370861	0.875
	0.337165	0.610136	0.524731	0.753531	0.823973	0.823799	0.56309	1.25029
	0.127365	0.839548	0.514827	0.250505	0.652972	0.746368	0.547804	0.645362
	0.488727	1.13116	0.560362	0.593464	0.54235	0.950682	0.808541	0.669512
	0.298524	0.829921	0.619597	0.534068	0.776591	0.928844	0.364296	1.15805
	0.758274	0.750529	0.803298	0.532939	0.678373	0.618389	0.0871287	0.546078
	0.92589	0.747268	0.650968	0.646334	0.89389	0.399747	0.799856	1.01675
	0.647664	1.39001	0.210128	0.336237	0.525216	0.747101	0.413521	0.720627
	0.159041	0.928315	0.553455	0.572383	0.801098	0.9036	0.620707	1.10244
	0.569963	0.365736	0.746767	0.672365	0.266036	0.790505	0.673655	1.13477
	0.337607	1.09222	0.618908	0.614802	0.775015	0.99321	0.850877	1.20103
	0.339228	0.87892	0.456506	0.488595	0.622211	0.626289	0.54272	0.993932
	0.563662	0.88749	0.429483	0.442355	0.645428	0.753626	0.757755	1.03846
	0.311808	0.717268	0.506616	0.541809	0.71513	0.645174	0.684453	0.532556
	0.651961	0.645914	0.990712	0.495293	0.589267	0.683729	0.291519	0.981956
	0.305926	0.735577	0.734927	0.541246	0.735984	0.542394	0.442294	1.03128
	0.4	0.947826	0.343683	0.573351	0.795818	0.910344	0.392405	1.06427
	0.922309	0.522325	0.410526	0.72318	0.35524	0.803871	0.713881	1.30193
	0.439107	0.974293	0.669142	0.399191	0.392104	0.376178	0.559081	0.393745
	0.223368	0.82971	0.316881	0.637607	0.733454	0.668739	0.499368	1.04448
	0.345598	0.816356	0.456685	0.765018	0.457022	0.591503	0.763923	1.18913
	0.500518	1.30705	0.7307	0.420483	1.25176	0.553887	0.502836	1.37956
	0.757391	0.72795	0.360825	0.564849	0.835377	0.52381	0.722995	0.854522
	0.651183	0.412833	0.758621	0.380482	1.04831	0.71227	0.802228	0.938702
	0.208902	0.730101	0.517174	0.205479	0.730094	0.501074	0.491275	1.20072
	1.02246	0.843085	0.542498	0.568627	0.755878	0.949435	0.890363	0.92963
	1.16562	1.01807	0.619217	0.461702	0.608483	0.61467	0.620044	1.32587
	0.488771	1.02868	0.298142	0.92	0.687083	0.458681	0.837209	0.894242
	0.180617	0.900747	0.755844	0.437811	0.832404	0.793628	0.707865	0.809059
	0.780362	1.31395	0.637401	1.02405	0.955511	0.927353	0.443323	1.2928
	0.214286	0.871628	0.543121	0.582075	0.701786	0.677844	0.886821	1.00087
	0.411176	0.656574	0.475767	0.536636	0.424792	0.825318	0.126943	0.985849
	0.571816	1.1398	0.558003	0.379341	0.798449	0.876032	0.558057	0.862595
	0.407661	0.926306	0.456376	0.605463	1.07462	0.824937	0.193388	1.15836
	0.652027	0.830579	0.339768	0.80102	0.926396	0.340753	0.494444	0.960123
	0.492237	1.45749	0.300493	0.673768	0.724923	1.05344	0.996028	0.887251
	1.0071	1.00314	0.426407	0.250328	0.865714	0.818037	0.987722	0.714447
	0.302292	0.539892	0.909627	0.345679	0.725172	0.734574	0.79604	0.90779
	0.432364	0.890166	0.579915	0.514722	0.852432	0.848872	0.559504	0.844758
	0.425339	0.993962	0.538945	0.564526	0.752558	0.820974	0.357616	1
	0.536953	0.860504	0.751216	0.464819	0.941776	0.843881	0.803045	0.922049
	0.572755	0.734739	0.452015	0.715278	0.654116	0.760968	0.489024	1.14865
	0.613994	0.896651	0.380454	0.582038	0.705254	0.836112	0.548837	1.04136
	0.656522	0.707873	0.386228	0.532923	1.11115	0.655652	0.69816	0.698212
	0.483146	1.31599	0.547669	0.821918	1.14507	0.636758	0.526241	1.63441
	0.421875	0.657955	0.488854	0.606207	0.567111	0.641072	0.386282	1.45522
	0.755144	0.636687	0.72028	0.383345	0.878697	0.487237	1.33199	1.16031
	0.294815	0.848144	0.668354	0.399898	0.85683	0.41132	1.00157	1.31774
	0.521921	1.41197	0.572227	0.808754	0.771681	0.859158	0.608696	1.1551
	0.851626	0.3282	0.341176	0.63555	0.827766	0.413567	0.888145	0.864486
	0.457746	1.0216	0.810644	0.395221	0.937419	0.780908	0.677098	0.762162
	0.292503	0.984671	0.362949	0.417091	1.16334	0.981449	0.526416	0.693165
	0.625101	0.846232	0.192982	0.189201	0.789982	1.06958	1.0368	1.09016
	0.772277	1.15509	0.283879	0.538723	0.931128	0.74824	0.881356	1.76037
	0.469388	1.07424	0.79865	0.43149	0.854832	0.824435	1.08376	0.84598
	1.16257	1.15385	0.493763	0.856218	0.91419	0.743493	0.510152	1.05611
	0.375506	1.58626	0.647105	0.854108	0.75695	0.927831	0.322361	1.08632
	0.578431	1.25992	0.337079	0.699328	0.689689	0.408299	1.18418	1.26892
	0.744626	1.04995	0.0997783	0.548843	0.710732	0.591182	0.259336	1.54852
	0.789095	0.859259	0.378102	0.320502	0.728509	0.791464	0.619458	1.33944
	0.566365	0.874292	0.484449	0.374694	0.807103	0.448508	0.379175	0.930131
	0.559393	0.828149	0.479272	0.437926	0.621654	0.655409	0.569495	1.25772
	0.357724	0.983218	0.75765	0.440961	0.918559	0.573472	0.567139	0.972466
	0.568513	0.905109	0.290023	0.871469	0.484133	1.09938	1.17003	1.50933
	0.603774	1.05295	0.334821	0.971182	0.938974	0.65219	0.725079	1.37232
	0.623418	1.1133	0.439328	0.395924	0.833787	0.686173	0.342252	0.812053
	0.838462	0.897959		0.719256	0.580003	0.514503	0.917098	1.08811
	0.701731	0.628135		0.561125	0.891196	0.717521	0.32878	1.57202
	0.812212	0.879265		0.207972	1.03346	0.671502	0.537634	1.14521
	0.133635			0.668605	0.873678	0.529799	0.819039	0.772099
	0.620757			0.467133	0.622032	0.787172	0.75644	1.05923
	0.58309				0.404504	0.47676	0.763916	0.855146
	0.669165				1.08718	0.920122	0.381107	1.17224
	0.753425				0.702443	0.674056		1.36168
	1.09443				0.618319	0.756701		1.31409
	0.307215				0.743236	0.621368		0.719178
	0.654626				0.865009	0.590647		0.875226
	0.624019				0.415994	0.615336		0.775534
	0.391185				0.651575	0.471525		1.29412
	0.86193				0.79641	0.72739
	0.392909				0.900065	1.23711
	0.231225				0.917565	0.688357
	0.459127				0.761885	0.658221
					0.554207	0.669607
					0.487126	0.861111
					0.950199	0.799336
					1.07525	0.736355
					0.906397	0.767157
					0.602866	0.563145
					0.887355	0.734893
						0.679239
						0.817146
						0.628967
						0.620467
						0.558013
						0.628883
						0.602552
						0.850163
						0.343413
						0.6724
						0.872482

[truncated: 21 more sheets: Fig. 4c, Fig. 4d, Fig. 4h, Fig. S1e, Fig. S1g, Fig. S1h, Fig. S2c, Fig. S3a, Fig. S3b, Fig. S3d, Fig. S3f, Fig. S4a, Fig. S4b, Fig. S4d, Fig. S4e, Fig. S4f, Fig. S4g, Fig. S4h, Fig. S5b, Fig. S5c …]
